# Supplementary material for: Barriers and facilitators to qualitative data sharing in the United States: A survey of qualitative researchers
Source: PLoS One. 2021 Dec 31;16(12):e0261719. doi: 10.1371/journal.pone.0261719 (PMC8719660; doi:10.1371/journal.pone.0261719)
Supplement: S1 Data — (XLSX) [file pone.0261719.s001.xlsx]

## Sheet: QDS De-Identified Survey Data
Participant ID	Have you ever conducted qualitative research with human participants? (By qualitative research, we mean research involving interviews, focus groups, and similar methods that generates non-numeric data.)	Are you a qualitative researcher who works at an institution in the United States?	Have you ever led qualitative research projects as a principal investigator? (If you are the only researcher on a project - e.g., a doctoral dissertation - this would count as being the principal investigator.)	How long have you conducted qualitative research? When answering this question, include all the years you have done qualitative research, in any capacity. (By qualitative research, we mean research involving interviews, focus groups, and similar methods that generates non-numeric data.)	In which fields do you hold graduate or professional degrees? (check all that apply) - Selected Choice - Anthropology	In which fields do you hold graduate or professional degrees? (check all that apply) - Selected Choice - Bioethics	In which fields do you hold graduate or professional degrees? (check all that apply) - Selected Choice - Education	In which fields do you hold graduate or professional degrees? (check all that apply) - Selected Choice - Law	In which fields do you hold graduate or professional degrees? (check all that apply) - Selected Choice - Medicine	In which fields do you hold graduate or professional degrees? (check all that apply) - Selected Choice - Nursing	In which fields do you hold graduate or professional degrees? (check all that apply) - Selected Choice - Political Science	In which fields do you hold graduate or professional degrees? (check all that apply) - Selected Choice - Psychology	In which fields do you hold graduate or professional degrees? (check all that apply) - Selected Choice - Public Health	In which fields do you hold graduate or professional degrees? (check all that apply) - Selected Choice - Social Work	In which fields do you hold graduate or professional degrees? (check all that apply) - Selected Choice - Sociology	In which fields do you hold graduate or professional degrees? (check all that apply) - Selected Choice - Other (please specify)	In which fields do you hold graduate or professional degrees? (check all that apply) - Other (please specify) - Text	Does your qualitative research include any of the following populations? (check all that apply) - Selected Choice - Pregnant women	Does your qualitative research include any of the following populations? (check all that apply) - Selected Choice - Children	Does your qualitative research include any of the following populations? (check all that apply) - Selected Choice - Prisoners	Does your qualitative research include any of the following populations? (check all that apply) - Selected Choice - Sexual minorities	Does your qualitative research include any of the following populations? (check all that apply) - Selected Choice - Individuals with cognitive impairments	Does your qualitative research include any of the following populations? (check all that apply) - Selected Choice - Individuals above 65 years of age	Does your qualitative research include any of the following populations? (check all that apply) - Selected Choice - Patients	Does your qualitative research include any of the following populations? (check all that apply) - Selected Choice - Racial and ethnic minorities	Does your qualitative research include any of the following populations? (check all that apply) - Selected Choice - Economically disadvantaged people	Does your qualitative research include any of the following populations? (check all that apply) - Selected Choice - Individuals with sensitive diagnoses (HIV, substance abuse)	Does your qualitative research include any of the following populations? (check all that apply) - Selected Choice - Other (please specify)	Does your qualitative research include any of the following populations? (check all that apply) - Other (please specify) - Text	Do you ever collect both quantitative data and qualitative data in the same research project?	Do you ever gather health information in your qualitative research, such as information about a participant's diagnoses, symptoms, or treatments?	Do you ever gather other forms of sensitive information, such as information about illegal behaviors and sexual behaviors?	Which of the following methods do you use to gather qualitative research data? (check all that apply) - Selected Choice - Focus groups	Which of the following methods do you use to gather qualitative research data? (check all that apply) - Selected Choice - Interviews	Which of the following methods do you use to gather qualitative research data? (check all that apply) - Selected Choice - Observations	Which of the following methods do you use to gather qualitative research data? (check all that apply) - Selected Choice - Archival research (e.g., published stories, public documents, archived data)	Which of the following methods do you use to gather qualitative research data? (check all that apply) - Selected Choice - Town hall meetings or other deliberative methods	Which of the following methods do you use to gather qualitative research data? (check all that apply) - Selected Choice - Other (please specify)	Which of the following methods do you use to gather qualitative research data? (check all that apply) - Other (please specify) - Text	Who has funded your research in the last 5 years? (check all that apply) - Selected Choice - Government agencies	Who has funded your research in the last 5 years? (check all that apply) - Selected Choice - Private foundations	Who has funded your research in the last 5 years? (check all that apply) - Selected Choice - Corporations (e.g., pharmaceutical industry)	Who has funded your research in the last 5 years? (check all that apply) - Selected Choice - Your institution	Who has funded your research in the last 5 years? (check all that apply) - Selected Choice - Other (please specify)	Who has funded your research in the last 5 years? (check all that apply) - Other (please specify) - Text	Have you ever shared your qualitative research data with people outside of your research team? (By "data", we mean, for example, your interview or focus group transcripts. We do not mean sharing summaries of your research findings.)	Which of the following best describes how you shared your qualitative research data? (check all that apply) - Selected Choice - Shared data with an individual outside of your research team	Which of the following best describes how you shared your qualitative research data? (check all that apply) - Selected Choice - Deposited data with a data repository or archive	Which of the following best describes how you shared your qualitative research data? (check all that apply) - Selected Choice - Other (please describe)
1	Yes		Yes	More than 10 years	Anthropology															Prisoners		Individuals with cognitive impairments		Patients						Yes	Yes	Yes	Focus groups	Interviews	Observations					Government agencies						No
2	Yes		Yes	3 - 5 years									Public Health															Other (please specify)	not really, but we don't exclude minorities or any of these groups	Yes	No	Yes		Interviews						Government agencies	Private foundations		Your institution			Yes			Other (please describe)
3	Yes		Yes	More than 10 years	Anthropology								Public Health										Individuals above 65 years of age	Patients	Racial and ethnic minorities	Economically disadvantaged people				Yes	Yes	Yes	Focus groups	Interviews	Observations					Government agencies	Private foundations					No
4	Yes		Yes	More than 10 years											Sociology									Patients						Yes	Yes	No	Focus groups	Interviews	Observations	Archival research (e.g., published stories, public documents, archived data)				Government agencies						No
5	Yes		Yes	More than 10 years	Anthropology														Children											Yes	No	No	Focus groups	Interviews	Observations	Archival research (e.g., published stories, public documents, archived data)	Town hall meetings or other deliberative methods	Other (please specify)	Household survey	Government agencies	Private foundations		Your institution			No
6	Yes		Yes	More than 10 years											Sociology										Racial and ethnic minorities					Yes	No	No		Interviews	Observations		Town hall meetings or other deliberative methods							Other (please specify)	none	No
7	Yes		Yes	More than 10 years	Anthropology														Children			Individuals with cognitive impairments			Racial and ethnic minorities	Economically disadvantaged people		Other (please specify)	Cross-cultural and international studies; children with autism and their families; youth with ADHD and their parents	Yes	Yes	No	Focus groups	Interviews	Observations			Other (please specify)	Fieldwork; participant observation	Government agencies	Private foundations	Corporations (e.g., pharmaceutical industry)	Your institution			Yes	Shared data with an individual outside of your research team	Deposited data with a data repository or archive
8	Yes		Yes	More than 10 years	Anthropology													Pregnant women	Children	Prisoners	Sexual minorities			Patients	Racial and ethnic minorities	Economically disadvantaged people	Individuals with sensitive diagnoses (HIV, substance abuse)			Yes	Yes	Yes	Focus groups	Interviews	Observations	Archival research (e.g., published stories, public documents, archived data)				Government agencies						Yes			Other (please describe)
9	Yes		Yes	More than 10 years							Political Science																	Other (please specify)	none of the above	Yes	No	No		Interviews	Observations	Archival research (e.g., published stories, public documents, archived data)	Town hall meetings or other deliberative methods				Private foundations					No
10	Yes		Yes	6 - 10 years											Sociology								Individuals above 65 years of age		Racial and ethnic minorities	Economically disadvantaged people				No	No	No		Interviews	Observations		Town hall meetings or other deliberative methods						Your institution	Other (please specify)	myself	No
11	Yes		Yes	More than 10 years												Other (please specify)	History of Science											Other (please specify)	scientists	No	No	No	Focus groups	Interviews	Observations	Archival research (e.g., published stories, public documents, archived data)	Town hall meetings or other deliberative methods			Government agencies			Your institution			Yes		Deposited data with a data repository or archive
12	Yes		Yes	More than 10 years		Bioethics										Other (please specify)	You left out Religion								Racial and ethnic minorities			Other (please specify)	Students	Yes	No	Yes	Focus groups	Interviews						Government agencies						No
13	Yes		Yes	More than 10 years	Anthropology							Psychology			Sociology								Individuals above 65 years of age	Patients	Racial and ethnic minorities	Economically disadvantaged people	Individuals with sensitive diagnoses (HIV, substance abuse)			Yes	Yes	No	Focus groups	Interviews	Observations					Government agencies	Private foundations					No
14	Yes		Yes	More than 10 years									Public Health											Patients	Racial and ethnic minorities	Economically disadvantaged people				Yes	Yes	No	Focus groups	Interviews						Government agencies	Private foundations		Your institution			Yes	Shared data with an individual outside of your research team
15	Yes		Yes	More than 10 years											Sociology			Pregnant women			Sexual minorities		Individuals above 65 years of age	Patients	Racial and ethnic minorities	Economically disadvantaged people	Individuals with sensitive diagnoses (HIV, substance abuse)			Yes	Yes	No	Focus groups	Interviews						Government agencies	Private foundations		Your institution			No
16	Yes		Yes	More than 10 years									Public Health									Individuals with cognitive impairments	Individuals above 65 years of age	Patients	Racial and ethnic minorities	Economically disadvantaged people		Other (please specify)	Limited English proficient populations	Yes	Yes	No	Focus groups	Interviews	Observations	Archival research (e.g., published stories, public documents, archived data)	Town hall meetings or other deliberative methods			Government agencies			Your institution			Yes	Shared data with an individual outside of your research team		Other (please describe)
17	Yes		Yes	3 - 5 years			Education																Individuals above 65 years of age		Racial and ethnic minorities					Yes	No	No	Focus groups	Interviews	Observations	Archival research (e.g., published stories, public documents, archived data)							Your institution			No
18	Yes		Yes	More than 10 years											Sociology											Economically disadvantaged people		Other (please specify)	This reads like it is US centric	Yes	No	No		Interviews	Observations	Archival research (e.g., published stories, public documents, archived data)								Other (please specify)	much of my data has been gathered over the past 20 years	No
19	Yes		Yes	3 - 5 years												Other (please specify)	BScSports coaching science, MSc skill acquisition and human movement											Other (please specify)	None of the above	No	No	No	Focus groups	Interviews	Observations								Your institution			Yes	Shared data with an individual outside of your research team
20	Yes		Yes	6 - 10 years			Education					Psychology						Pregnant women	Children		Sexual minorities				Racial and ethnic minorities	Economically disadvantaged people				Yes	No	No	Focus groups	Interviews	Observations		Town hall meetings or other deliberative methods						Your institution			Yes	Shared data with an individual outside of your research team
21	Yes		Yes	More than 10 years								Psychology														Economically disadvantaged people				Yes	Yes	No		Interviews	Observations	Archival research (e.g., published stories, public documents, archived data)				Government agencies						Yes	Shared data with an individual outside of your research team
22	Yes		Yes	0 - 2 years								Psychology												Patients				Other (please specify)	Therapists and other mental health clinicians & experts	Yes	No	No	Focus groups	Interviews			Town hall meetings or other deliberative methods			Government agencies				Other (please specify)	Managed care payers	No
23	Yes		Yes	3 - 5 years										Social Work				Pregnant women	Children							Economically disadvantaged people				Yes	No	No	Focus groups	Interviews	Observations		Town hall meetings or other deliberative methods						Your institution			No
24	Yes		Yes	6 - 10 years								Psychology											Individuals above 65 years of age	Patients	Racial and ethnic minorities	Economically disadvantaged people				Yes	Yes	No		Interviews	Observations					Government agencies	Private foundations	Corporations (e.g., pharmaceutical industry)	Your institution			No
25	Yes		Yes	6 - 10 years												Other (please specify)	Health services research		Children			Individuals with cognitive impairments	Individuals above 65 years of age	Patients						Yes	Yes	No	Focus groups	Interviews	Observations	Archival research (e.g., published stories, public documents, archived data)	Town hall meetings or other deliberative methods			Government agencies	Private foundations		Your institution			No
26	Yes		Yes	More than 10 years								Psychology						Pregnant women	Children	Prisoners	Sexual minorities	Individuals with cognitive impairments	Individuals above 65 years of age	Patients	Racial and ethnic minorities	Economically disadvantaged people	Individuals with sensitive diagnoses (HIV, substance abuse)	Other (please specify)	Mental health populations	Yes	Yes	Yes	Focus groups	Interviews	Observations		Town hall meetings or other deliberative methods	Other (please specify)	Photographs, images, relational maps and process maps	Government agencies			Your institution	Other (please specify)	Charities	No
27	Yes		Yes	More than 10 years								Psychology																Other (please specify)	providers, administrators	Yes	Yes	No		Interviews	Observations	Archival research (e.g., published stories, public documents, archived data)				Government agencies						No
28	Yes		Yes	6 - 10 years										Social Work														Other (please specify)	None - Usually organizational leaders and practitioners	Yes	No	No	Focus groups	Interviews		Archival research (e.g., published stories, public documents, archived data)				Government agencies			Your institution			Yes	Shared data with an individual outside of your research team
29	Yes		Yes	More than 10 years											Sociology							Individuals with cognitive impairments	Individuals above 65 years of age	Patients						Yes	Yes	No	Focus groups	Interviews	Observations	Archival research (e.g., published stories, public documents, archived data)				Government agencies	Private foundations	Corporations (e.g., pharmaceutical industry)	Your institution			No
30	Yes		Yes	3 - 5 years		Bioethics		Law								Other (please specify)	PhD neuroscience					Individuals with cognitive impairments		Patients	Racial and ethnic minorities		Individuals with sensitive diagnoses (HIV, substance abuse)	Other (please specify)	patients with movement disorders and patients with psychiatric disorders	Yes	Yes	No		Interviews	Observations					Government agencies						No
31	Yes		Yes	6 - 10 years							Political Science					Other (please specify)	Journalism											Other (please specify)	NO	No	No	No	Focus groups	Interviews	Observations	Archival research (e.g., published stories, public documents, archived data)				Government agencies	Private foundations		Your institution			No
32	Yes		Yes	6 - 10 years									Public Health										Individuals above 65 years of age	Patients	Racial and ethnic minorities	Economically disadvantaged people				Yes	Yes	Yes	Focus groups	Interviews						Government agencies	Private foundations					Yes	Shared data with an individual outside of your research team
33	Yes		Yes	More than 10 years	Anthropology													Pregnant women	Children		Sexual minorities	Individuals with cognitive impairments		Patients	Racial and ethnic minorities	Economically disadvantaged people	Individuals with sensitive diagnoses (HIV, substance abuse)			No	Yes	Yes	Focus groups	Interviews	Observations	Archival research (e.g., published stories, public documents, archived data)				Government agencies	Private foundations		Your institution			Yes	Shared data with an individual outside of your research team
34	Yes		Yes	More than 10 years	Anthropology													Pregnant women	Children				Individuals above 65 years of age	Patients				Other (please specify)	with sensitive diagnoses for reproductive issues	Yes	Yes	No		Interviews	Observations			Other (please specify)	online surveys	Government agencies			Your institution			No
35	Yes		Yes	More than 10 years	Anthropology								Public Health					Pregnant women	Children	Prisoners				Patients	Racial and ethnic minorities	Economically disadvantaged people				Yes	Yes	Yes	Focus groups	Interviews	Observations	Archival research (e.g., published stories, public documents, archived data)	Town hall meetings or other deliberative methods				Private foundations		Your institution			No
36	Yes		Yes	6 - 10 years	Anthropology									Social Work				Pregnant women	Children				Individuals above 65 years of age		Racial and ethnic minorities	Economically disadvantaged people				Yes	Yes	Yes		Interviews	Observations	Archival research (e.g., published stories, public documents, archived data)	Town hall meetings or other deliberative methods							Other (please specify)	none, self-funded	No
37	Yes		Yes	More than 10 years	Anthropology								Public Health						Children		Sexual minorities				Racial and ethnic minorities	Economically disadvantaged people	Individuals with sensitive diagnoses (HIV, substance abuse)			Yes	Yes	Yes	Focus groups	Interviews	Observations					Government agencies						Yes	Shared data with an individual outside of your research team
38	Yes		Yes	3 - 5 years	Anthropology																Sexual minorities									Yes	Yes	No		Interviews	Observations	Archival research (e.g., published stories, public documents, archived data)		Other (please specify)	training for clinicians and professional conferences for interviewees					Other (please specify)	unfunded	No
39	Yes		Yes	3 - 5 years	Anthropology				Medicine															Patients	Racial and ethnic minorities					No	No	Yes		Interviews	Observations	Archival research (e.g., published stories, public documents, archived data)	Town hall meetings or other deliberative methods						Your institution			No
40	Yes		Yes	More than 10 years	Anthropology											Other (please specify)	Health and Behavioral Sciences				Sexual minorities		Individuals above 65 years of age	Patients	Racial and ethnic minorities	Economically disadvantaged people	Individuals with sensitive diagnoses (HIV, substance abuse)			Yes	Yes	Yes	Focus groups	Interviews	Observations	Archival research (e.g., published stories, public documents, archived data)				Government agencies						No
41	Yes		Yes	0 - 2 years	Anthropology													Pregnant women						Patients	Racial and ethnic minorities	Economically disadvantaged people				Yes	Yes	No		Interviews	Observations					Government agencies	Private foundations		Your institution			No
42	Yes		Yes	More than 10 years	Anthropology																			Patients	Racial and ethnic minorities			Other (please specify)	Health providers, donors, NGO representatives, foreign volunteers	Yes	Yes	No	Focus groups	Interviews	Observations	Archival research (e.g., published stories, public documents, archived data)	Town hall meetings or other deliberative methods						Your institution			No
43	Yes		Yes	More than 10 years	Anthropology				Medicine				Public Health												Racial and ethnic minorities					Yes	No	No	Focus groups	Interviews	Observations						Private foundations		Your institution			No
44	Yes		Yes	6 - 10 years	Anthropology																				Racial and ethnic minorities	Economically disadvantaged people				Yes	No	No	Focus groups	Interviews	Observations					Government agencies	Private foundations		Your institution			No
45	Yes		Yes	More than 10 years	Anthropology													Pregnant women	Children		Sexual minorities				Racial and ethnic minorities	Economically disadvantaged people		Other (please specify)	Gamete donors and infertile people	Yes	Yes	Yes		Interviews	Observations					Government agencies						No
46	Yes		Yes	3 - 5 years	Anthropology																							Other (please specify)	N/A	Yes	No	No		Interviews	Observations								Your institution			No
47	Yes		Yes	More than 10 years	Anthropology																			Patients	Racial and ethnic minorities	Economically disadvantaged people	Individuals with sensitive diagnoses (HIV, substance abuse)			Yes	Yes	Yes		Interviews	Observations	Archival research (e.g., published stories, public documents, archived data)					Private foundations		Your institution			No
48	Yes		Yes	6 - 10 years	Anthropology								Public Health												Racial and ethnic minorities	Economically disadvantaged people		Other (please specify)	Immigrant populations	No	No	No	Focus groups	Interviews	Observations	Archival research (e.g., published stories, public documents, archived data)	Town hall meetings or other deliberative methods	Other (please specify)	photovoice				Your institution			No
49	Yes		Yes	More than 10 years	Anthropology													Pregnant women					Individuals above 65 years of age	Patients	Racial and ethnic minorities	Economically disadvantaged people				Yes	Yes	Yes	Focus groups	Interviews	Observations	Archival research (e.g., published stories, public documents, archived data)	Town hall meetings or other deliberative methods				Private foundations					No
50	Yes		Yes	6 - 10 years	Anthropology																			Patients	Racial and ethnic minorities	Economically disadvantaged people				Yes	Yes	No	Focus groups	Interviews	Observations		Town hall meetings or other deliberative methods			Government agencies	Private foundations		Your institution			No
51	Yes		Yes	More than 10 years	Anthropology																	Individuals with cognitive impairments	Individuals above 65 years of age	Patients	Racial and ethnic minorities	Economically disadvantaged people		Other (please specify)	Veterans	Yes	Yes	No	Focus groups	Interviews	Observations	Archival research (e.g., published stories, public documents, archived data)		Other (please specify)	diary studies	Government agencies	Private foundations		Your institution			No
52	Yes		Yes	3 - 5 years	Anthropology																					Economically disadvantaged people				Yes	No	No	Focus groups	Interviews	Observations	Archival research (e.g., published stories, public documents, archived data)		Other (please specify)	report narratives, other document review	Government agencies			Your institution			No
53	Yes		Yes	3 - 5 years	Anthropology																						Individuals with sensitive diagnoses (HIV, substance abuse)			Yes	Yes	Yes	Focus groups	Interviews	Observations								Your institution			No
54	Yes		Yes	More than 10 years	Anthropology														Children		Sexual minorities	Individuals with cognitive impairments	Individuals above 65 years of age	Patients	Racial and ethnic minorities	Economically disadvantaged people				Yes	Yes	Yes	Focus groups	Interviews	Observations	Archival research (e.g., published stories, public documents, archived data)	Town hall meetings or other deliberative methods			Government agencies			Your institution			No
55	Yes		Yes	More than 10 years	Anthropology																				Racial and ethnic minorities	Economically disadvantaged people	Individuals with sensitive diagnoses (HIV, substance abuse)			Yes	Yes	Yes	Focus groups	Interviews	Observations					Government agencies						No
56	Yes		Yes	More than 10 years	Anthropology								Public Health					Pregnant women	Children					Patients	Racial and ethnic minorities	Economically disadvantaged people	Individuals with sensitive diagnoses (HIV, substance abuse)			Yes	Yes	Yes		Interviews	Observations					Government agencies	Private foundations		Your institution			No
57	Yes		Yes	More than 10 years	Anthropology								Public Health					Pregnant women							Racial and ethnic minorities	Economically disadvantaged people				Yes	Yes	Yes		Interviews	Observations	Archival research (e.g., published stories, public documents, archived data)	Town hall meetings or other deliberative methods				Private foundations		Your institution			No
58	Yes		Yes	6 - 10 years	Anthropology													Pregnant women					Individuals above 65 years of age	Patients		Economically disadvantaged people		Other (please specify)	non-English speakers in a foreign country	Yes	Yes	No	Focus groups	Interviews	Observations	Archival research (e.g., published stories, public documents, archived data)				Government agencies			Your institution			No
59	Yes		Yes	More than 10 years	Anthropology																			Patients		Economically disadvantaged people	Individuals with sensitive diagnoses (HIV, substance abuse)			No	Yes	Yes	Focus groups	Interviews	Observations	Archival research (e.g., published stories, public documents, archived data)	Town hall meetings or other deliberative methods			Government agencies	Private foundations		Your institution			No
60	Yes		Yes	More than 10 years	Anthropology																Sexual minorities			Patients	Racial and ethnic minorities	Economically disadvantaged people	Individuals with sensitive diagnoses (HIV, substance abuse)			Yes	Yes	Yes	Focus groups	Interviews	Observations	Archival research (e.g., published stories, public documents, archived data)				Government agencies		Corporations (e.g., pharmaceutical industry)				No
61	Yes		Yes	More than 10 years	Anthropology														Children				Individuals above 65 years of age	Patients	Racial and ethnic minorities	Economically disadvantaged people		Other (please specify)	Survivors of Torture	Yes	Yes	No		Interviews	Observations					Government agencies						No
62	Yes		Yes	More than 10 years	Anthropology										Sociology			Pregnant women	Children				Individuals above 65 years of age	Patients	Racial and ethnic minorities	Economically disadvantaged people				Yes	No	Yes	Focus groups	Interviews	Observations	Archival research (e.g., published stories, public documents, archived data)	Town hall meetings or other deliberative methods	Other (please specify)	Immersion research	Government agencies	Private foundations		Your institution			No
63	Yes		Yes	More than 10 years	Anthropology								Public Health					Pregnant women	Children	Prisoners	Sexual minorities				Racial and ethnic minorities	Economically disadvantaged people	Individuals with sensitive diagnoses (HIV, substance abuse)			Yes	Yes	Yes	Focus groups	Interviews	Observations			Other (please specify)	Drawings from children	Government agencies	Private foundations					No
64	Yes		Yes	More than 10 years	Anthropology																		Individuals above 65 years of age	Patients	Racial and ethnic minorities	Economically disadvantaged people	Individuals with sensitive diagnoses (HIV, substance abuse)			No	Yes	No		Interviews	Observations	Archival research (e.g., published stories, public documents, archived data)				Government agencies	Private foundations		Your institution			Yes		Deposited data with a data repository or archive
65	Yes		Yes	More than 10 years	Anthropology											Other (please specify)	History; Development Studies		Children				Individuals above 65 years of age	Patients		Economically disadvantaged people		Other (please specify)	Persons with disability	Yes	Yes	Yes	Focus groups	Interviews	Observations	Archival research (e.g., published stories, public documents, archived data)		Other (please specify)	Verbal autopsy interview; life course history interview; scaling methods; diary keeping; self-reporting; long-term case studies	Government agencies			Your institution			Yes	Shared data with an individual outside of your research team	Deposited data with a data repository or archive
66	Yes		Yes	More than 10 years	Anthropology								Public Health										Individuals above 65 years of age	Patients	Racial and ethnic minorities	Economically disadvantaged people				Yes	Yes	Yes		Interviews	Observations	Archival research (e.g., published stories, public documents, archived data)				Government agencies						No
67	Yes		Yes	6 - 10 years	Anthropology				Medicine														Individuals above 65 years of age	Patients	Racial and ethnic minorities	Economically disadvantaged people	Individuals with sensitive diagnoses (HIV, substance abuse)			Yes	Yes	No		Interviews	Observations	Archival research (e.g., published stories, public documents, archived data)	Town hall meetings or other deliberative methods				Private foundations		Your institution			No
68	Yes		Yes	3 - 5 years	Anthropology																				Racial and ethnic minorities					Yes	No	No		Interviews	Observations	Archival research (e.g., published stories, public documents, archived data)							Your institution			No
69	Yes		Yes	More than 10 years	Anthropology		Education																			Economically disadvantaged people				No	No	No		Interviews	Observations			Other (please specify)	surveys				Your institution			No
70	Yes		Yes	More than 10 years											Sociology									Patients	Racial and ethnic minorities	Economically disadvantaged people				Yes	Yes	Yes		Interviews	Observations					Government agencies			Your institution			No
71	Yes		Yes	More than 10 years												Other (please specify)	Science & Technology Studies								Racial and ethnic minorities	Economically disadvantaged people				Yes	No	No		Interviews	Observations					Government agencies						Yes		Deposited data with a data repository or archive
72	Yes		Yes	6 - 10 years											Sociology									Patients	Racial and ethnic minorities					No	No	Yes		Interviews	Observations	Archival research (e.g., published stories, public documents, archived data)				Government agencies	Private foundations		Your institution			No
73	Yes		Yes	6 - 10 years											Sociology	Other (please specify)	Social Science							Patients						Yes	Yes	No	Focus groups	Interviews		Archival research (e.g., published stories, public documents, archived data)		Other (please specify)	online forum			Corporations (e.g., pharmaceutical industry)	Your institution			No
74	Yes		Yes	6 - 10 years											Sociology												Individuals with sensitive diagnoses (HIV, substance abuse)			No	Yes	Yes		Interviews		Archival research (e.g., published stories, public documents, archived data)								Other (please specify)	no funding (grad student)	No
75	Yes		Yes	6 - 10 years											Sociology										Racial and ethnic minorities	Economically disadvantaged people				Yes	Yes	No		Interviews	Observations	Archival research (e.g., published stories, public documents, archived data)				Government agencies			Your institution			No
76	Yes		Yes	More than 10 years											Sociology			Pregnant women			Sexual minorities			Patients	Racial and ethnic minorities	Economically disadvantaged people	Individuals with sensitive diagnoses (HIV, substance abuse)			Yes	Yes	Yes	Focus groups	Interviews	Observations	Archival research (e.g., published stories, public documents, archived data)					Private foundations		Your institution			No
77	Yes		Yes	More than 10 years											Sociology			Pregnant women			Sexual minorities			Patients	Racial and ethnic minorities	Economically disadvantaged people	Individuals with sensitive diagnoses (HIV, substance abuse)			Yes	Yes	Yes		Interviews		Archival research (e.g., published stories, public documents, archived data)					Private foundations					No
78	Yes		Yes	More than 10 years											Sociology						Sexual minorities		Individuals above 65 years of age			Economically disadvantaged people	Individuals with sensitive diagnoses (HIV, substance abuse)			Yes	Yes	Yes		Interviews		Archival research (e.g., published stories, public documents, archived data)							Your institution			No
79	Yes		Yes	6 - 10 years											Sociology									Patients	Racial and ethnic minorities	Economically disadvantaged people				Yes	Yes	Yes		Interviews	Observations	Archival research (e.g., published stories, public documents, archived data)					Private foundations		Your institution			No
80	Yes		Yes	More than 10 years											Sociology									Patients						No	No	Yes		Interviews	Observations	Archival research (e.g., published stories, public documents, archived data)				Government agencies	Private foundations		Your institution			No
81	Yes		Yes	6 - 10 years											Sociology										Racial and ethnic minorities					Yes	No	No		Interviews	Observations					Government agencies	Private foundations		Your institution			No
82	Yes		Yes	6 - 10 years											Sociology				Children											No	No	No		Interviews	Observations						Private foundations		Your institution			No
83	Yes		Yes	6 - 10 years											Sociology										Racial and ethnic minorities					Yes	No	No		Interviews	Observations	Archival research (e.g., published stories, public documents, archived data)				Government agencies	Private foundations		Your institution			No
84	Yes		Yes	6 - 10 years											Sociology	Other (please specify)	Latin American Studies							Patients	Racial and ethnic minorities	Economically disadvantaged people				No	Yes	Yes		Interviews	Observations								Your institution			Yes	Shared data with an individual outside of your research team
85	Yes		Yes	More than 10 years											Sociology	Other (please specify)	Social Policy		Children			Individuals with cognitive impairments								Yes	Yes	No		Interviews	Observations	Archival research (e.g., published stories, public documents, archived data)					Private foundations		Your institution			No
86	Yes		Yes	More than 10 years											Sociology													Other (please specify)	none of these	No	No	No		Interviews	Observations								Your institution			No
87	Yes		Yes	3 - 5 years											Sociology									Patients						No	No	No		Interviews									Your institution			No
88	Yes		Yes	3 - 5 years											Sociology				Children			Individuals with cognitive impairments		Patients		Economically disadvantaged people	Individuals with sensitive diagnoses (HIV, substance abuse)			Yes	Yes	Yes		Interviews	Observations								Your institution			Yes			Other (please describe)
89	Yes		Yes	More than 10 years											Sociology				Children					Patients		Economically disadvantaged people	Individuals with sensitive diagnoses (HIV, substance abuse)	Other (please specify)	Hi-tech organizations with commercially sensitive data	No	Yes	Yes		Interviews	Observations	Archival research (e.g., published stories, public documents, archived data)		Other (please specify)	Audio and video recordings of naturally-occuring interactions	Government agencies	Private foundations		Your institution			Yes	Shared data with an individual outside of your research team
90	Yes		Yes	More than 10 years	Anthropology													Pregnant women	Children						Racial and ethnic minorities	Economically disadvantaged people				No	No	No	Focus groups	Interviews	Observations	Archival research (e.g., published stories, public documents, archived data)	Town hall meetings or other deliberative methods						Your institution	Other (please specify)	Major funding bodies	No
91	Yes		Yes	More than 10 years	Anthropology																		Individuals above 65 years of age	Patients	Racial and ethnic minorities	Economically disadvantaged people	Individuals with sensitive diagnoses (HIV, substance abuse)			Yes	Yes	No	Focus groups	Interviews	Observations					Government agencies			Your institution			No
92	Yes		Yes	6 - 10 years											Sociology						Sexual minorities				Racial and ethnic minorities		Individuals with sensitive diagnoses (HIV, substance abuse)			Yes	Yes	Yes		Interviews									Your institution			No
93	Yes		Yes	More than 10 years											Sociology													Other (please specify)	physicians	No	No	No		Interviews										Other (please specify)	None, don't seek it	No
94	Yes		Yes	More than 10 years											Sociology								Individuals above 65 years of age	Patients	Racial and ethnic minorities		Individuals with sensitive diagnoses (HIV, substance abuse)			Yes	Yes	Yes		Interviews	Observations	Archival research (e.g., published stories, public documents, archived data)								Other (please specify)	none	No
95	Yes		Yes	More than 10 years											Sociology										Racial and ethnic minorities	Economically disadvantaged people	Individuals with sensitive diagnoses (HIV, substance abuse)			Yes	Yes	Yes	Focus groups	Interviews	Observations	Archival research (e.g., published stories, public documents, archived data)	Town hall meetings or other deliberative methods			Government agencies			Your institution			No
96	Yes		Yes	3 - 5 years	Anthropology													Pregnant women			Sexual minorities				Racial and ethnic minorities					No	Yes	Yes		Interviews			Town hall meetings or other deliberative methods				Private foundations		Your institution			No
97	Yes		Yes	6 - 10 years							Political Science				Sociology									Patients						Yes	Yes	Yes	Focus groups	Interviews	Observations	Archival research (e.g., published stories, public documents, archived data)	Town hall meetings or other deliberative methods			Government agencies	Private foundations		Your institution			No
98	Yes		Yes	3 - 5 years	Anthropology																	Individuals with cognitive impairments			Racial and ethnic minorities	Economically disadvantaged people	Individuals with sensitive diagnoses (HIV, substance abuse)			Yes	Yes	Yes		Interviews	Observations					Government agencies			Your institution			No
99	Yes		Yes	More than 10 years	Anthropology																Sexual minorities		Individuals above 65 years of age	Patients	Racial and ethnic minorities		Individuals with sensitive diagnoses (HIV, substance abuse)			Yes	Yes	Yes	Focus groups	Interviews	Observations	Archival research (e.g., published stories, public documents, archived data)		Other (please specify)	diaries, sitting in on organization calls for interventions	Government agencies						No
100	Yes		Yes	More than 10 years	Anthropology								Public Health										Individuals above 65 years of age	Patients	Racial and ethnic minorities	Economically disadvantaged people	Individuals with sensitive diagnoses (HIV, substance abuse)			Yes	Yes	Yes	Focus groups	Interviews	Observations	Archival research (e.g., published stories, public documents, archived data)				Government agencies	Private foundations		Your institution			No
101	Yes		Yes	More than 10 years											Sociology								Individuals above 65 years of age		Racial and ethnic minorities	Economically disadvantaged people				No	No	No	Focus groups	Interviews	Observations		Town hall meetings or other deliberative methods				Private foundations		Your institution			No
102	Yes		Yes	6 - 10 years	Anthropology								Public Health										Individuals above 65 years of age	Patients	Racial and ethnic minorities	Economically disadvantaged people	Individuals with sensitive diagnoses (HIV, substance abuse)			Yes	Yes	Yes	Focus groups	Interviews	Observations	Archival research (e.g., published stories, public documents, archived data)	Town hall meetings or other deliberative methods	Other (please specify)	participant observation	Government agencies			Your institution			No
103	Yes		Yes	6 - 10 years	Anthropology								Public Health			Other (please specify)	Gender Studies				Sexual minorities				Racial and ethnic minorities	Economically disadvantaged people	Individuals with sensitive diagnoses (HIV, substance abuse)			Yes	Yes	Yes	Focus groups	Interviews	Observations	Archival research (e.g., published stories, public documents, archived data)		Other (please specify)	Visual methods (ex. photovoice)	Government agencies		Corporations (e.g., pharmaceutical industry)	Your institution	Other (please specify)	Non profits	No
104	Yes		Yes	More than 10 years	Anthropology													Pregnant women					Individuals above 65 years of age	Patients						Yes	Yes	Yes	Focus groups	Interviews	Observations					Government agencies						No
105	Yes		Yes	More than 10 years			Education																Individuals above 65 years of age		Racial and ethnic minorities	Economically disadvantaged people				Yes	Yes	Yes		Interviews						Government agencies						No
106	Yes		Yes	6 - 10 years											Sociology						Sexual minorities							Other (please specify)	Transgender people	Yes	Yes	Yes		Interviews	Observations								Your institution			No
107	Yes		Yes	More than 10 years	Anthropology																		Individuals above 65 years of age	Patients	Racial and ethnic minorities	Economically disadvantaged people	Individuals with sensitive diagnoses (HIV, substance abuse)			Yes	Yes	Yes	Focus groups	Interviews	Observations	Archival research (e.g., published stories, public documents, archived data)		Other (please specify)	Electronic Medical Record	Government agencies						No
108	Yes		Yes	More than 10 years	Anthropology																		Individuals above 65 years of age	Patients	Racial and ethnic minorities	Economically disadvantaged people	Individuals with sensitive diagnoses (HIV, substance abuse)			Yes	Yes	Yes	Focus groups	Interviews	Observations					Government agencies			Your institution			No
109	Yes		Yes	6 - 10 years											Sociology			Pregnant women						Patients	Racial and ethnic minorities					Yes	No	No		Interviews	Observations								Your institution			No
110	Yes		Yes	3 - 5 years											Sociology			Pregnant women			Sexual minorities			Patients	Racial and ethnic minorities					Yes	Yes	Yes	Focus groups	Interviews	Observations	Archival research (e.g., published stories, public documents, archived data)		Other (please specify)	Virtual/Digital ethnography		Private foundations		Your institution			No
111	Yes		Yes	More than 10 years											Sociology						Sexual minorities	Individuals with cognitive impairments		Patients	Racial and ethnic minorities	Economically disadvantaged people	Individuals with sensitive diagnoses (HIV, substance abuse)			Yes	Yes	No		Interviews										Other (please specify)	self funded	No
112	Yes		Yes	3 - 5 years					Medicine											Prisoners				Patients	Racial and ethnic minorities	Economically disadvantaged people	Individuals with sensitive diagnoses (HIV, substance abuse)			Yes	Yes	Yes	Focus groups	Interviews						Government agencies						No
113	Yes		Yes	More than 10 years									Public Health										Individuals above 65 years of age		Racial and ethnic minorities	Economically disadvantaged people	Individuals with sensitive diagnoses (HIV, substance abuse)	Other (please specify)	Limited English proficient populations	Yes	Yes	No	Focus groups	Interviews	Observations	Archival research (e.g., published stories, public documents, archived data)				Government agencies			Your institution			Yes	Shared data with an individual outside of your research team
114	Yes		Yes	More than 10 years	Anthropology																Sexual minorities	Individuals with cognitive impairments	Individuals above 65 years of age	Patients	Racial and ethnic minorities	Economically disadvantaged people				No	Yes	Yes		Interviews	Observations	Archival research (e.g., published stories, public documents, archived data)	Town hall meetings or other deliberative methods			Government agencies						No
115	Yes	Yes	Yes	3 - 5 years						Nursing													Individuals above 65 years of age		Racial and ethnic minorities	Economically disadvantaged people		Other (please specify)	Female Breast cancer survivors with breat cancer treatment-related lymphedema	Yes	Yes	No	Focus groups	Interviews				Other (please specify)	Interactive theatre participation	Government agencies			Your institution			No
116	Yes	Yes	Yes	6 - 10 years								Psychology													Racial and ethnic minorities	Economically disadvantaged people	Individuals with sensitive diagnoses (HIV, substance abuse)			Yes	Yes	Yes	Focus groups	Interviews						Government agencies						No
117	Yes	Yes	Yes	6 - 10 years								Psychology	Public Health						Children				Individuals above 65 years of age							Yes	Yes	Yes	Focus groups	Interviews						Government agencies						No
118	Yes	Yes	Yes	0 - 2 years									Public Health											Patients						Yes	Yes	No	Focus groups	Interviews							Private foundations					No
119	Yes	Yes	Yes	More than 10 years								Psychology											Individuals above 65 years of age		Racial and ethnic minorities	Economically disadvantaged people				Yes	No	No	Focus groups	Interviews			Town hall meetings or other deliberative methods			Government agencies	Private foundations		Your institution			No
120	Yes	Yes	Yes	More than 10 years	Anthropology								Public Health										Individuals above 65 years of age	Patients	Racial and ethnic minorities	Economically disadvantaged people	Individuals with sensitive diagnoses (HIV, substance abuse)			Yes	Yes	Yes		Interviews	Observations					Government agencies			Your institution			No
121	Yes	Yes	Yes	6 - 10 years	Anthropology			Law													Sexual minorities		Individuals above 65 years of age	Patients	Racial and ethnic minorities	Economically disadvantaged people		Other (please specify)	trafficked persons	Yes	Yes	Yes	Focus groups	Interviews	Observations	Archival research (e.g., published stories, public documents, archived data)	Town hall meetings or other deliberative methods			Government agencies		Corporations (e.g., pharmaceutical industry)	Your institution			No
122	Yes	Yes	Yes	6 - 10 years										Social Work							Sexual minorities							Other (please specify)	transgender people	No	No	Yes		Interviews	Observations								Your institution			No
123	Yes	Yes	Yes	More than 10 years								Psychology	Public Health								Sexual minorities		Individuals above 65 years of age	Patients	Racial and ethnic minorities	Economically disadvantaged people				Yes	Yes	Yes	Focus groups	Interviews	Observations		Town hall meetings or other deliberative methods			Government agencies	Private foundations		Your institution			Yes	Shared data with an individual outside of your research team
124	Yes	Yes	Yes	3 - 5 years										Social Work					Children		Sexual minorities				Racial and ethnic minorities					Yes	No	No	Focus groups	Interviews							Private foundations		Your institution			No
125	Yes	Yes	Yes	6 - 10 years								Psychology	Public Health										Individuals above 65 years of age	Patients	Racial and ethnic minorities	Economically disadvantaged people	Individuals with sensitive diagnoses (HIV, substance abuse)			Yes	No	No	Focus groups	Interviews	Observations	Archival research (e.g., published stories, public documents, archived data)		Other (please specify)	Ranking exercises	Government agencies	Private foundations		Your institution			No
126	Yes	Yes	Yes	More than 10 years									Public Health												Racial and ethnic minorities	Economically disadvantaged people				Yes	Yes	Yes	Focus groups	Interviews						Government agencies						Yes			Other (please describe)
127	Yes	Yes	Yes	More than 10 years												Other (please specify)	Communications	Pregnant women	Children		Sexual minorities		Individuals above 65 years of age	Patients	Racial and ethnic minorities	Economically disadvantaged people	Individuals with sensitive diagnoses (HIV, substance abuse)			Yes	Yes	Yes	Focus groups	Interviews	Observations	Archival research (e.g., published stories, public documents, archived data)	Town hall meetings or other deliberative methods			Government agencies	Private foundations		Your institution			No
128	Yes	Yes	Yes	3 - 5 years									Public Health											Patients	Racial and ethnic minorities	Economically disadvantaged people	Individuals with sensitive diagnoses (HIV, substance abuse)			Yes	Yes	No	Focus groups	Interviews						Government agencies			Your institution			No
129	Yes	Yes	Yes	More than 10 years									Public Health						Children		Sexual minorities				Racial and ethnic minorities	Economically disadvantaged people				Yes	Yes	Yes	Focus groups	Interviews		Archival research (e.g., published stories, public documents, archived data)					Private foundations		Your institution			No
130	Yes	Yes	Yes	3 - 5 years			Education																		Racial and ethnic minorities	Economically disadvantaged people				Yes	No	Yes	Focus groups	Interviews			Town hall meetings or other deliberative methods				Private foundations		Your institution			No
131	Yes	Yes	Yes	6 - 10 years									Public Health						Children						Racial and ethnic minorities		Individuals with sensitive diagnoses (HIV, substance abuse)			Yes	No	Yes	Focus groups	Interviews						Government agencies				Other (please specify)	self	No
132	Yes	Yes	Yes	More than 10 years									Public Health					Pregnant women				Individuals with cognitive impairments	Individuals above 65 years of age	Patients	Racial and ethnic minorities	Economically disadvantaged people	Individuals with sensitive diagnoses (HIV, substance abuse)	Other (please specify)	health care providers, teenagers, tribal leaders	Yes	Yes	Yes	Focus groups	Interviews	Observations	Archival research (e.g., published stories, public documents, archived data)	Town hall meetings or other deliberative methods			Government agencies			Your institution			No
133	Yes	Yes	Yes	6 - 10 years											Sociology				Children						Racial and ethnic minorities	Economically disadvantaged people	Individuals with sensitive diagnoses (HIV, substance abuse)			Yes	Yes	No	Focus groups	Interviews				Other (please specify)	Nominal group	Government agencies	Private foundations		Your institution			No
134	Yes	Yes	Yes	More than 10 years			Education											Pregnant women		Prisoners	Sexual minorities		Individuals above 65 years of age		Racial and ethnic minorities	Economically disadvantaged people	Individuals with sensitive diagnoses (HIV, substance abuse)			Yes	No	Yes	Focus groups	Interviews			Town hall meetings or other deliberative methods			Government agencies	Private foundations	Corporations (e.g., pharmaceutical industry)	Your institution			No
135	Yes	Yes	Yes	6 - 10 years								Psychology						Pregnant women					Individuals above 65 years of age		Racial and ethnic minorities		Individuals with sensitive diagnoses (HIV, substance abuse)			Yes	Yes	Yes	Focus groups	Interviews						Government agencies	Private foundations					No
136	Yes	Yes	Yes	More than 10 years									Public Health												Racial and ethnic minorities					Yes	No	Yes	Focus groups	Interviews										Other (please specify)	None	No
137	Yes	Yes	Yes	6 - 10 years									Public Health						Children						Racial and ethnic minorities	Economically disadvantaged people				Yes	No	No	Focus groups	Interviews	Observations								Your institution			Yes	Shared data with an individual outside of your research team
138	Yes	Yes	Yes	6 - 10 years						Nursing									Children				Individuals above 65 years of age	Patients	Racial and ethnic minorities	Economically disadvantaged people	Individuals with sensitive diagnoses (HIV, substance abuse)			Yes	Yes	Yes	Focus groups	Interviews	Observations			Other (please specify)	Photovoice	Government agencies	Private foundations		Your institution			No
139	Yes	Yes	Yes	More than 10 years												Other (please specify)	Evaluative Clinical Science		Children				Individuals above 65 years of age		Racial and ethnic minorities	Economically disadvantaged people				Yes	Yes	No	Focus groups	Interviews	Observations					Government agencies	Private foundations					No
140	Yes	Yes	Yes	More than 10 years											Sociology										Racial and ethnic minorities					Yes	No	No	Focus groups	Interviews									Your institution			No
141	Yes	Yes	Yes	6 - 10 years									Public Health													Economically disadvantaged people		Other (please specify)	The topics of my research are often focus on the above populations, but the interviews are typically not with these populations directly.	Yes	No	No	Focus groups	Interviews		Archival research (e.g., published stories, public documents, archived data)				Government agencies	Private foundations					Yes	Shared data with an individual outside of your research team
142	Yes	Yes	Yes	6 - 10 years								Psychology												Patients	Racial and ethnic minorities	Economically disadvantaged people				Yes	Yes	No	Focus groups	Interviews						Government agencies						No
143	Yes	Yes	Yes	3 - 5 years									Public Health												Racial and ethnic minorities					Yes	No	No	Focus groups	Interviews						Government agencies	Private foundations		Your institution			No
144	Yes	Yes	Yes	More than 10 years												Other (please specify)	Nutrition policy								Racial and ethnic minorities					Yes	No	No	Focus groups	Interviews	Observations	Archival research (e.g., published stories, public documents, archived data)							Your institution			Yes	Shared data with an individual outside of your research team
145	Yes	Yes	Yes	More than 10 years	Anthropology													Pregnant women	Children		Sexual minorities		Individuals above 65 years of age	Patients	Racial and ethnic minorities	Economically disadvantaged people	Individuals with sensitive diagnoses (HIV, substance abuse)			Yes	Yes	Yes	Focus groups	Interviews	Observations			Other (please specify)	document analysis (e.g. of policies/procedures)	Government agencies			Your institution			No
146	Yes	Yes	Yes	More than 10 years												Other (please specify)	Nutrition						Individuals above 65 years of age	Patients	Racial and ethnic minorities	Economically disadvantaged people				Yes	Yes	No	Focus groups	Interviews									Your institution			Yes	Shared data with an individual outside of your research team
147	Yes	Yes	Yes	6 - 10 years										Social Work											Racial and ethnic minorities					Yes	Yes	No	Focus groups	Interviews									Your institution			No
148	Yes	Yes	Yes	More than 10 years						Nursing															Racial and ethnic minorities	Economically disadvantaged people				No	No	No		Interviews							Private foundations					No
149	Yes	Yes	Yes	6 - 10 years										Social Work					Children						Racial and ethnic minorities	Economically disadvantaged people				Yes	No	No	Focus groups	Interviews						Government agencies	Private foundations		Your institution			No
150	Yes	Yes	Yes	6 - 10 years										Social Work					Children						Racial and ethnic minorities	Economically disadvantaged people				Yes	Yes	Yes	Focus groups	Interviews	Observations					Government agencies	Private foundations		Your institution			Yes			Other (please describe)
151	Yes	Yes	Yes	6 - 10 years											Sociology			Pregnant women			Sexual minorities				Racial and ethnic minorities	Economically disadvantaged people				No	Yes	Yes	Focus groups	Interviews	Observations	Archival research (e.g., published stories, public documents, archived data)	Town hall meetings or other deliberative methods				Private foundations		Your institution			No
152	Yes	Yes	Yes	More than 10 years								Psychology	Public Health															Other (please specify)	health care providers	Yes	No	No	Focus groups	Interviews		Archival research (e.g., published stories, public documents, archived data)					Private foundations					No
153	Yes	Yes	Yes	More than 10 years								Psychology													Racial and ethnic minorities	Economically disadvantaged people				Yes	Yes	No	Focus groups	Interviews	Observations					Government agencies			Your institution			No
154	Yes	Yes	Yes	6 - 10 years												Other (please specify)	planning						Individuals above 65 years of age		Racial and ethnic minorities	Economically disadvantaged people				Yes	No	No	Focus groups	Interviews	Observations	Archival research (e.g., published stories, public documents, archived data)	Town hall meetings or other deliberative methods			Government agencies	Private foundations		Your institution			Yes	Shared data with an individual outside of your research team
155	Yes	Yes	Yes	6 - 10 years									Public Health					Pregnant women			Sexual minorities			Patients	Racial and ethnic minorities	Economically disadvantaged people	Individuals with sensitive diagnoses (HIV, substance abuse)			Yes	Yes	Yes	Focus groups	Interviews						Government agencies	Private foundations		Your institution			No
156	Yes	Yes	Yes	6 - 10 years			Education					Psychology	Public Health						Children						Racial and ethnic minorities	Economically disadvantaged people				Yes	Yes	No	Focus groups	Interviews	Observations					Government agencies			Your institution			No
157	Yes	Yes	Yes	More than 10 years											Sociology						Sexual minorities				Racial and ethnic minorities	Economically disadvantaged people				Yes	No	Yes		Interviews	Observations	Archival research (e.g., published stories, public documents, archived data)	Town hall meetings or other deliberative methods						Your institution			No
158	Yes	Yes	Yes	More than 10 years									Public Health												Racial and ethnic minorities					Yes	Yes	Yes	Focus groups	Interviews						Government agencies	Private foundations		Your institution			Yes	Shared data with an individual outside of your research team
159	Yes	Yes	Yes	More than 10 years	Anthropology													Pregnant women	Children		Sexual minorities		Individuals above 65 years of age	Patients	Racial and ethnic minorities	Economically disadvantaged people	Individuals with sensitive diagnoses (HIV, substance abuse)			Yes	Yes	Yes	Focus groups	Interviews	Observations	Archival research (e.g., published stories, public documents, archived data)				Government agencies	Private foundations		Your institution			Yes	Shared data with an individual outside of your research team
160	Yes	Yes	Yes	6 - 10 years			Education																		Racial and ethnic minorities	Economically disadvantaged people				Yes	No	No	Focus groups	Interviews		Archival research (e.g., published stories, public documents, archived data)							Your institution			No
161	Yes	Yes	Yes	6 - 10 years									Public Health								Sexual minorities				Racial and ethnic minorities	Economically disadvantaged people				Yes	Yes	Yes	Focus groups	Interviews	Observations						Private foundations		Your institution			No
162	Yes	Yes	Yes	6 - 10 years									Public Health	Social Work				Pregnant women							Racial and ethnic minorities	Economically disadvantaged people				Yes	Yes	No	Focus groups	Interviews						Government agencies			Your institution			No
163	Yes	Yes	Yes	More than 10 years						Nursing			Public Health			Other (please specify)	Business						Individuals above 65 years of age		Racial and ethnic minorities	Economically disadvantaged people				Yes	No	No	Focus groups	Interviews	Observations								Your institution			No
164	Yes	Yes	Yes	More than 10 years	Anthropology											Other (please specify)	history						Individuals above 65 years of age	Patients	Racial and ethnic minorities	Economically disadvantaged people	Individuals with sensitive diagnoses (HIV, substance abuse)			Yes	Yes	Yes		Interviews		Archival research (e.g., published stories, public documents, archived data)				Government agencies	Private foundations					No
165	Yes	Yes	Yes	6 - 10 years									Public Health								Sexual minorities			Patients	Racial and ethnic minorities					Yes	No	No	Focus groups	Interviews						Government agencies			Your institution			No
166	Yes	Yes	Yes	3 - 5 years									Public Health			Other (please specify)	nutrition								Racial and ethnic minorities	Economically disadvantaged people		Other (please specify)	immigrants	Yes	No	No	Focus groups	Interviews	Observations								Your institution			No
167	Yes	Yes	Yes	0 - 2 years						Nursing								Pregnant women												No	Yes	No		Interviews									Your institution			Yes	Shared data with an individual outside of your research team
168	Yes	Yes	Yes	3 - 5 years						Nursing												Individuals with cognitive impairments	Individuals above 65 years of age		Racial and ethnic minorities					Yes	Yes	No		Interviews	Observations						Private foundations		Your institution			Yes	Shared data with an individual outside of your research team
169	Yes	Yes	Yes	6 - 10 years									Public Health											Patients	Racial and ethnic minorities					Yes	Yes	No	Focus groups	Interviews			Town hall meetings or other deliberative methods			Government agencies	Private foundations		Your institution			No
170	Yes	Yes	Yes	6 - 10 years										Social Work							Sexual minorities				Racial and ethnic minorities	Economically disadvantaged people	Individuals with sensitive diagnoses (HIV, substance abuse)			Yes	Yes	Yes	Focus groups	Interviews						Government agencies						No
171	Yes	Yes	Yes	6 - 10 years			Education					Psychology							Children						Racial and ethnic minorities	Economically disadvantaged people				Yes	No	Yes	Focus groups	Interviews	Observations						Private foundations		Your institution			No
172	Yes	Yes	Yes	0 - 2 years									Public Health												Racial and ethnic minorities	Economically disadvantaged people				Yes	Yes	No	Focus groups							Government agencies	Private foundations		Your institution			No
173	Yes	Yes	Yes	6 - 10 years								Psychology	Public Health					Pregnant women					Individuals above 65 years of age	Patients	Racial and ethnic minorities	Economically disadvantaged people	Individuals with sensitive diagnoses (HIV, substance abuse)			Yes	Yes	Yes	Focus groups	Interviews						Government agencies			Your institution			No
174	Yes	Yes	Yes	6 - 10 years									Public Health						Children						Racial and ethnic minorities					Yes	No	No	Focus groups	Interviews	Observations						Private foundations		Your institution			No
175	Yes	Yes	Yes	More than 10 years	Anthropology								Public Health						Children		Sexual minorities				Racial and ethnic minorities	Economically disadvantaged people	Individuals with sensitive diagnoses (HIV, substance abuse)	Other (please specify)	sex workers	Yes	Yes	Yes	Focus groups	Interviews	Observations					Government agencies	Private foundations		Your institution			No
176	Yes	Yes	Yes	More than 10 years	Anthropology								Public Health					Pregnant women	Children				Individuals above 65 years of age	Patients	Racial and ethnic minorities	Economically disadvantaged people	Individuals with sensitive diagnoses (HIV, substance abuse)	Other (please specify)	includes mental health in sensitive diagnoses	Yes	Yes	Yes	Focus groups	Interviews	Observations	Archival research (e.g., published stories, public documents, archived data)	Town hall meetings or other deliberative methods			Government agencies	Private foundations		Your institution			No
177	Yes	Yes	Yes	6 - 10 years									Public Health			Other (please specify)	Nutrition								Racial and ethnic minorities					Yes	Yes	No	Focus groups	Interviews						Government agencies	Private foundations		Your institution			No
178	Yes	Yes	Yes	More than 10 years			Education												Children						Racial and ethnic minorities	Economically disadvantaged people				Yes	Yes	No	Focus groups	Interviews							Private foundations		Your institution			No
179	Yes	Yes	Yes	More than 10 years								Psychology							Children			Individuals with cognitive impairments	Individuals above 65 years of age	Patients	Racial and ethnic minorities	Economically disadvantaged people	Individuals with sensitive diagnoses (HIV, substance abuse)			Yes	Yes	Yes	Focus groups	Interviews	Observations						Private foundations		Your institution	Other (please specify)	NIH	No
180	Yes	Yes	Yes	3 - 5 years								Psychology	Public Health					Pregnant women							Racial and ethnic minorities	Economically disadvantaged people				Yes	Yes	Yes	Focus groups	Interviews			Town hall meetings or other deliberative methods				Private foundations		Your institution			No
181	Yes	Yes	Yes	6 - 10 years									Public Health					Pregnant women	Children		Sexual minorities			Patients	Racial and ethnic minorities	Economically disadvantaged people	Individuals with sensitive diagnoses (HIV, substance abuse)			Yes	Yes	Yes	Focus groups	Interviews							Private foundations		Your institution			No
182	Yes	Yes	Yes	More than 10 years								Psychology						Pregnant women	Children						Racial and ethnic minorities	Economically disadvantaged people				No	No	Yes	Focus groups	Interviews	Observations	Archival research (e.g., published stories, public documents, archived data)							Your institution			No
183	Yes	Yes	Yes	6 - 10 years											Sociology										Racial and ethnic minorities					No	Yes	Yes	Focus groups	Interviews		Archival research (e.g., published stories, public documents, archived data)							Your institution			No
184	Yes	Yes	Yes	More than 10 years				Law						Social Work					Children	Prisoners					Racial and ethnic minorities	Economically disadvantaged people				Yes	Yes	Yes	Focus groups	Interviews				Other (please specify)	cognitive interviewing	Government agencies						Yes		Deposited data with a data repository or archive
185	Yes	Yes	Yes	6 - 10 years										Social Work										Patients	Racial and ethnic minorities	Economically disadvantaged people		Other (please specify)	Service providers	No	No	Yes	Focus groups	Interviews	Observations						Private foundations		Your institution			No
186	Yes	Yes	Yes	More than 10 years				Law					Public Health					Pregnant women	Children		Sexual minorities		Individuals above 65 years of age	Patients	Racial and ethnic minorities	Economically disadvantaged people	Individuals with sensitive diagnoses (HIV, substance abuse)			Yes	Yes	Yes	Focus groups	Interviews		Archival research (e.g., published stories, public documents, archived data)	Town hall meetings or other deliberative methods			Government agencies	Private foundations		Your institution			No
187	Yes	Yes	Yes	6 - 10 years									Public Health												Racial and ethnic minorities	Economically disadvantaged people				Yes	Yes	No		Interviews			Town hall meetings or other deliberative methods				Private foundations		Your institution			No
188	Yes	Yes	Yes	6 - 10 years										Social Work									Individuals above 65 years of age		Racial and ethnic minorities	Economically disadvantaged people		Other (please specify)	refugees	No	Yes	No	Focus groups	Interviews									Your institution			No
189	Yes	Yes	Yes	6 - 10 years									Public Health								Sexual minorities				Racial and ethnic minorities	Economically disadvantaged people	Individuals with sensitive diagnoses (HIV, substance abuse)			Yes	Yes	Yes	Focus groups	Interviews						Government agencies						No
190	Yes	Yes	Yes	More than 10 years						Nursing									Children											Yes	Yes	No		Interviews							Private foundations		Your institution			No
191	Yes	Yes	Yes	6 - 10 years									Public Health												Racial and ethnic minorities	Economically disadvantaged people				Yes	Yes	No		Interviews							Private foundations		Your institution			No
192	Yes		Yes	More than 10 years												Other (please specify)	MS Genetic Counseling; Certificate in Medical Ethics	Pregnant women						Patients	Racial and ethnic minorities					Yes	Yes	No	Focus groups	Interviews						Government agencies			Your institution			No
193	Yes	Yes	Yes	More than 10 years											Sociology										Racial and ethnic minorities					Yes	No	No		Interviews										Other (please specify)	None	No
194	Yes	Yes	Yes	6 - 10 years										Social Work					Children		Sexual minorities			Patients	Racial and ethnic minorities	Economically disadvantaged people	Individuals with sensitive diagnoses (HIV, substance abuse)			Yes	Yes	Yes	Focus groups	Interviews	Observations	Archival research (e.g., published stories, public documents, archived data)	Town hall meetings or other deliberative methods			Government agencies			Your institution			No
195	Yes	Yes	Yes	More than 10 years	Anthropology								Public Health								Sexual minorities			Patients	Racial and ethnic minorities	Economically disadvantaged people	Individuals with sensitive diagnoses (HIV, substance abuse)			Yes	No	No	Focus groups	Interviews		Archival research (e.g., published stories, public documents, archived data)		Other (please specify)	publicly available information	Government agencies			Your institution			No
196	Yes	Yes	Yes	6 - 10 years			Education						Public Health									Individuals with cognitive impairments	Individuals above 65 years of age	Patients	Racial and ethnic minorities	Economically disadvantaged people				Yes	No	No	Focus groups	Interviews	Observations					Government agencies						No
197	Yes	Yes	Yes	6 - 10 years								Psychology	Public Health												Racial and ethnic minorities		Individuals with sensitive diagnoses (HIV, substance abuse)			Yes	Yes	Yes	Focus groups	Interviews	Observations					Government agencies	Private foundations		Your institution			No
198	Yes	Yes	Yes	More than 10 years								Psychology	Public Health						Children						Racial and ethnic minorities	Economically disadvantaged people				Yes	No	Yes	Focus groups	Interviews			Town hall meetings or other deliberative methods			Government agencies	Private foundations					No
199	Yes	Yes	Yes	More than 10 years									Public Health												Racial and ethnic minorities					Yes	No	No	Focus groups	Interviews	Observations	Archival research (e.g., published stories, public documents, archived data)				Government agencies	Private foundations		Your institution			No
200	Yes	Yes	Yes	6 - 10 years									Public Health					Pregnant women	Children						Racial and ethnic minorities	Economically disadvantaged people				Yes	No	No	Focus groups	Interviews	Observations					Government agencies	Private foundations		Your institution			No
201	Yes	Yes	Yes	3 - 5 years											Sociology				Children				Individuals above 65 years of age		Racial and ethnic minorities	Economically disadvantaged people				Yes	Yes	No	Focus groups	Interviews	Observations	Archival research (e.g., published stories, public documents, archived data)	Town hall meetings or other deliberative methods			Government agencies	Private foundations		Your institution			Yes	Shared data with an individual outside of your research team
202	Yes	Yes	Yes	3 - 5 years					Medicine				Public Health						Children					Patients	Racial and ethnic minorities	Economically disadvantaged people				Yes	Yes	No	Focus groups	Interviews	Observations			Other (please specify)	Recorded medical dialogue; written medical documentation		Private foundations		Your institution			Yes	Shared data with an individual outside of your research team
203	Yes	Yes	Yes	0 - 2 years						Nursing																		Other (please specify)	Bereaved Parents	No	No	No	Focus groups										Your institution			No
204	Yes	Yes	Yes	6 - 10 years						Nursing									Children					Patients	Racial and ethnic minorities			Other (please specify)	Parents of medically fragile children and bereaved parents	Yes	Yes	No	Focus groups	Interviews	Observations	Archival research (e.g., published stories, public documents, archived data)	Town hall meetings or other deliberative methods				Private foundations		Your institution			No
205	Yes	Yes	Yes	3 - 5 years												Other (please specify)	Health Science		Children											Yes	Yes	Yes	Focus groups	Interviews	Observations						Private foundations		Your institution			No
206	Yes	Yes	Yes	0 - 2 years					Medicine															Patients				Other (please specify)	bereaved parents	Yes	Yes	No	Focus groups	Interviews									Your institution			No
207	Yes	Yes	Yes	More than 10 years									Public Health			Other (please specify)	Nutrition		Children						Racial and ethnic minorities					Yes	Yes	No	Focus groups	Interviews	Observations	Archival research (e.g., published stories, public documents, archived data)				Government agencies	Private foundations					No
208	Yes	Yes	Yes	More than 10 years	Anthropology								Public Health						Children		Sexual minorities				Racial and ethnic minorities	Economically disadvantaged people	Individuals with sensitive diagnoses (HIV, substance abuse)	Other (please specify)	undocumented migrants	Yes	Yes	Yes	Focus groups	Interviews	Observations	Archival research (e.g., published stories, public documents, archived data)				Government agencies			Your institution			No
209	Yes	Yes	Yes	6 - 10 years					Medicine									Pregnant women	Children					Patients						Yes	Yes	No		Interviews	Observations	Archival research (e.g., published stories, public documents, archived data)				Government agencies			Your institution			No
210	Yes	Yes	Yes	6 - 10 years		Bioethics			Medicine										Children			Individuals with cognitive impairments		Patients	Racial and ethnic minorities	Economically disadvantaged people				Yes	Yes	No	Focus groups	Interviews	Observations	Archival research (e.g., published stories, public documents, archived data)					Private foundations		Your institution			No
211	Yes	Yes	Yes	More than 10 years						Nursing									Children					Patients				Other (please specify)	military members	Yes	Yes	No	Focus groups	Interviews						Government agencies			Your institution			No
212	Yes	Yes	Yes	6 - 10 years					Medicine									Pregnant women			Sexual minorities		Individuals above 65 years of age		Racial and ethnic minorities					No	Yes	No		Interviews						Government agencies	Private foundations		Your institution			No
213	Yes	Yes	Yes	More than 10 years									Public Health						Children				Individuals above 65 years of age	Patients	Racial and ethnic minorities	Economically disadvantaged people		Other (please specify)	undocumented immigrants	Yes	Yes	No	Focus groups	Interviews	Observations	Archival research (e.g., published stories, public documents, archived data)	Town hall meetings or other deliberative methods	Other (please specify)	collaborative exercises like mapping	Government agencies	Private foundations					No
214	Yes	Yes	Yes	More than 10 years												Other (please specify)	Communication Sciences and Disorders		Children			Individuals with cognitive impairments	Individuals above 65 years of age	Patients	Racial and ethnic minorities					Yes	Yes	No	Focus groups	Interviews	Observations					Government agencies			Your institution			No
215	Yes	Yes	Yes	More than 10 years								Psychology													Racial and ethnic minorities	Economically disadvantaged people		Other (please specify)	trauma victims	Yes	Yes	Yes		Interviews	Observations	Archival research (e.g., published stories, public documents, archived data)				Government agencies						Yes		Deposited data with a data repository or archive
216	Yes	Yes	Yes	More than 10 years										Social Work										Patients		Economically disadvantaged people	Individuals with sensitive diagnoses (HIV, substance abuse)			Yes	Yes	Yes		Interviews						Government agencies						No
217	Yes	Yes	Yes	More than 10 years												Other (please specify)	Occupational therapy							Patients	Racial and ethnic minorities	Economically disadvantaged people				Yes	Yes	No	Focus groups	Interviews	Observations					Government agencies	Private foundations		Your institution			Yes			Other (please describe)
218	Yes	Yes	Yes	More than 10 years								Psychology												Patients	Racial and ethnic minorities			Other (please specify)	Psychotherapy clients, therapists, supervisors, supervisees, doctoral students	Yes	Yes	No		Interviews										Other (please specify)	I require no funding	No
219	Yes	Yes	Yes	3 - 5 years									Public Health						Children		Sexual minorities				Racial and ethnic minorities					Yes	No	No	Focus groups	Interviews						Government agencies			Your institution			Yes		Deposited data with a data repository or archive
220	Yes	Yes	Yes	More than 10 years											Sociology								Individuals above 65 years of age							Yes	No	No	Focus groups											Other (please specify)	None	Yes			Other (please describe)
221	Yes	Yes	Yes	More than 10 years						Nursing															Racial and ethnic minorities					No	No	No	Focus groups	Interviews	Observations								Your institution	Other (please specify)	Self	No
222	Yes	Yes	Yes	More than 10 years	Anthropology														Children							Economically disadvantaged people				Yes	Yes	Yes	Focus groups	Interviews	Observations	Archival research (e.g., published stories, public documents, archived data)				Government agencies			Your institution			No
223	Yes	Yes	Yes	More than 10 years										Social Work					Children		Sexual minorities				Racial and ethnic minorities	Economically disadvantaged people	Individuals with sensitive diagnoses (HIV, substance abuse)			Yes	Yes	Yes	Focus groups	Interviews						Government agencies			Your institution			No
224	Yes	Yes	Yes	More than 10 years					Medicine							Other (please specify)	Clinical Investigation		Children		Sexual minorities			Patients	Racial and ethnic minorities	Economically disadvantaged people	Individuals with sensitive diagnoses (HIV, substance abuse)			Yes	Yes	No		Interviews						Government agencies	Private foundations					No
225	Yes	Yes	Yes	More than 10 years	Anthropology								Public Health						Children		Sexual minorities	Individuals with cognitive impairments		Patients	Racial and ethnic minorities	Economically disadvantaged people	Individuals with sensitive diagnoses (HIV, substance abuse)			Yes	Yes	Yes	Focus groups	Interviews	Observations		Town hall meetings or other deliberative methods			Government agencies	Private foundations					No
226	Yes	Yes	Yes	3 - 5 years					Medicine										Children		Sexual minorities			Patients	Racial and ethnic minorities	Economically disadvantaged people	Individuals with sensitive diagnoses (HIV, substance abuse)			Yes	Yes	Yes		Interviews						Government agencies			Your institution			No
227	Yes	Yes	Yes	3 - 5 years					Medicine				Public Health											Patients	Racial and ethnic minorities	Economically disadvantaged people				Yes	No	No		Interviews						Government agencies			Your institution			Yes			Other (please describe)
228	Yes	Yes	Yes	More than 10 years								Psychology													Racial and ethnic minorities	Economically disadvantaged people	Individuals with sensitive diagnoses (HIV, substance abuse)			Yes	Yes	Yes	Focus groups	Interviews						Government agencies						No
229	Yes	Yes	Yes	More than 10 years			Education					Psychology													Racial and ethnic minorities					Yes	No	No	Focus groups	Interviews	Observations	Archival research (e.g., published stories, public documents, archived data)					Private foundations		Your institution			No
230	Yes	Yes	Yes	More than 10 years									Public Health										Individuals above 65 years of age	Patients	Racial and ethnic minorities	Economically disadvantaged people				Yes	Yes	No	Focus groups	Interviews	Observations	Archival research (e.g., published stories, public documents, archived data)				Government agencies	Private foundations		Your institution			No
231	Yes	Yes	Yes	More than 10 years												Other (please specify)	Communication Studies; Dental Education						Individuals above 65 years of age	Patients						Yes	Yes	No		Interviews	Observations					Government agencies			Your institution			No
232	Yes	Yes	Yes	More than 10 years								Psychology													Racial and ethnic minorities	Economically disadvantaged people	Individuals with sensitive diagnoses (HIV, substance abuse)	Other (please specify)	I don't specifically target them but sure, some people in my studies are poor, minorities, substance abusers...	Yes	No	No	Focus groups	Interviews						Government agencies			Your institution			No
233	Yes	Yes	Yes	6 - 10 years												Other (please specify)	Musicology											Other (please specify)	No	Yes	No	No		Interviews		Archival research (e.g., published stories, public documents, archived data)		Other (please specify)	Survey with comment boxes		Private foundations		Your institution			No
234	Yes	Yes	Yes	More than 10 years								Psychology							Children	Prisoners	Sexual minorities	Individuals with cognitive impairments		Patients	Racial and ethnic minorities	Economically disadvantaged people	Individuals with sensitive diagnoses (HIV, substance abuse)			Yes	Yes	Yes	Focus groups	Interviews	Observations		Town hall meetings or other deliberative methods			Government agencies	Private foundations		Your institution			No
235	Yes	Yes	Yes	3 - 5 years								Psychology											Individuals above 65 years of age	Patients		Economically disadvantaged people	Individuals with sensitive diagnoses (HIV, substance abuse)			Yes	Yes	Yes		Interviews				Other (please specify)	written responses to open-ended survey questions	Government agencies			Your institution			No
236	Yes	Yes	Yes	More than 10 years										Social Work				Pregnant women			Sexual minorities		Individuals above 65 years of age	Patients	Racial and ethnic minorities	Economically disadvantaged people	Individuals with sensitive diagnoses (HIV, substance abuse)			Yes	Yes	Yes	Focus groups	Interviews				Other (please specify)	Medical records notes	Government agencies			Your institution			No
237	Yes	Yes	Yes	More than 10 years								Psychology											Individuals above 65 years of age	Patients	Racial and ethnic minorities	Economically disadvantaged people				Yes	Yes	No	Focus groups	Interviews						Government agencies						No
238	Yes	Yes	Yes	6 - 10 years												Other (please specify)	Nutrition								Racial and ethnic minorities					Yes	No	No	Focus groups	Interviews									Your institution			No
239	Yes	Yes	Yes	More than 10 years						Nursing								Pregnant women	Children						Racial and ethnic minorities	Economically disadvantaged people	Individuals with sensitive diagnoses (HIV, substance abuse)			Yes	No	No		Interviews	Observations			Other (please specify)	Participatory Research				Your institution			Yes			Other (please describe)
240	Yes	Yes	Yes	More than 10 years					Medicine				Public Health						Children					Patients	Racial and ethnic minorities	Economically disadvantaged people				Yes	Yes	Yes	Focus groups	Interviews						Government agencies	Private foundations		Your institution			Yes	Shared data with an individual outside of your research team
241	Yes	Yes	Yes	More than 10 years						Nursing											Sexual minorities		Individuals above 65 years of age	Patients						Yes	Yes	Yes		Interviews						Government agencies	Private foundations					Yes	Shared data with an individual outside of your research team
242	Yes	Yes	Yes	More than 10 years	Anthropology	Bioethics												Pregnant women	Children				Individuals above 65 years of age	Patients	Racial and ethnic minorities	Economically disadvantaged people				Yes	Yes	No	Focus groups	Interviews	Observations	Archival research (e.g., published stories, public documents, archived data)	Town hall meetings or other deliberative methods			Government agencies			Your institution			No
243	Yes	Yes	Yes	3 - 5 years	Anthropology						Political Science		Public Health					Pregnant women							Racial and ethnic minorities		Individuals with sensitive diagnoses (HIV, substance abuse)			Yes	Yes	No	Focus groups	Interviews	Observations			Other (please specify)	photovoice, visual methods	Government agencies	Private foundations		Your institution			No
244	Yes	Yes	Yes	More than 10 years									Public Health								Sexual minorities			Patients	Racial and ethnic minorities					Yes	Yes	Yes	Focus groups	Interviews	Observations					Government agencies	Private foundations					No
245	Yes	Yes	Yes	More than 10 years											Sociology	Other (please specify)	Social Policy					Individuals with cognitive impairments			Racial and ethnic minorities	Economically disadvantaged people	Individuals with sensitive diagnoses (HIV, substance abuse)	Other (please specify)	People with mental health issues/conditions	Yes	Yes	Yes		Interviews		Archival research (e.g., published stories, public documents, archived data)							Your institution			No
246	Yes	Yes	Yes	More than 10 years						Nursing															Racial and ethnic minorities	Economically disadvantaged people				Yes	Yes	Yes	Focus groups	Interviews	Observations					Government agencies			Your institution			No
247	Yes	Yes	Yes	More than 10 years									Public Health	Social Work				Pregnant women	Children		Sexual minorities				Racial and ethnic minorities					Yes	Yes	Yes	Focus groups	Interviews						Government agencies	Private foundations		Your institution			No
248	Yes	Yes	Yes	More than 10 years			Education			Nursing													Individuals above 65 years of age	Patients						Yes	Yes	No	Focus groups	Interviews	Observations						Private foundations		Your institution			No
249	Yes	Yes	Yes	3 - 5 years					Medicine														Individuals above 65 years of age	Patients	Racial and ethnic minorities	Economically disadvantaged people				Yes	Yes	No	Focus groups	Interviews	Observations					Government agencies	Private foundations	Corporations (e.g., pharmaceutical industry)	Your institution			No
250	Yes	Yes	Yes	More than 10 years			Education									Other (please specify)	Occupational Therapy					Individuals with cognitive impairments			Racial and ethnic minorities		Individuals with sensitive diagnoses (HIV, substance abuse)			Yes	Yes	No	Focus groups	Interviews		Archival research (e.g., published stories, public documents, archived data)				Government agencies			Your institution			No
251	Yes	Yes	Yes	More than 10 years												Other (please specify)	Communication; Social Planning						Individuals above 65 years of age		Racial and ethnic minorities	Economically disadvantaged people		Other (please specify)	Caregivers	Yes	No	No		Interviews									Your institution			No
252	Yes	Yes	Yes	More than 10 years												Other (please specify)	Human Development and Family Studies	Pregnant women							Racial and ethnic minorities	Economically disadvantaged people	Individuals with sensitive diagnoses (HIV, substance abuse)	Other (please specify)	trafficking survivors	Yes	Yes	Yes	Focus groups	Interviews							Private foundations		Your institution			No
253	Yes	Yes	Yes	More than 10 years								Psychology							Children						Racial and ethnic minorities	Economically disadvantaged people				Yes	No	Yes	Focus groups	Interviews	Observations	Archival research (e.g., published stories, public documents, archived data)							Your institution			No
254	Yes	Yes	Yes	More than 10 years									Public Health										Individuals above 65 years of age	Patients		Economically disadvantaged people	Individuals with sensitive diagnoses (HIV, substance abuse)			Yes	No	Yes	Focus groups	Interviews	Observations	Archival research (e.g., published stories, public documents, archived data)	Town hall meetings or other deliberative methods			Government agencies	Private foundations	Corporations (e.g., pharmaceutical industry)				No
255	Yes	Yes	Yes	More than 10 years				Law					Public Health										Individuals above 65 years of age		Racial and ethnic minorities	Economically disadvantaged people				Yes	No	No	Focus groups	Interviews	Observations	Archival research (e.g., published stories, public documents, archived data)				Government agencies	Private foundations		Your institution			No
256	Yes	Yes	Yes	More than 10 years									Public Health											Patients	Racial and ethnic minorities	Economically disadvantaged people				Yes	Yes	No	Focus groups	Interviews						Government agencies	Private foundations		Your institution			No
257	Yes	Yes	Yes	More than 10 years												Other (please specify)	Social Policy						Individuals above 65 years of age	Patients						Yes	Yes	No		Interviews						Government agencies	Private foundations					No
258	Yes	Yes	Yes	More than 10 years						Nursing												Individuals with cognitive impairments	Individuals above 65 years of age	Patients	Racial and ethnic minorities	Economically disadvantaged people				Yes	Yes	No	Focus groups	Interviews	Observations					Government agencies			Your institution			No
259	Yes	Yes	Yes	More than 10 years						Nursing														Patients	Racial and ethnic minorities	Economically disadvantaged people				No	No	No	Focus groups								Private foundations		Your institution			No
260	Yes	Yes	Yes	More than 10 years											Sociology							Individuals with cognitive impairments	Individuals above 65 years of age	Patients	Racial and ethnic minorities	Economically disadvantaged people				Yes	Yes	No	Focus groups	Interviews	Observations	Archival research (e.g., published stories, public documents, archived data)							Your institution			No
261	Yes	Yes	Yes	More than 10 years	Anthropology																	Individuals with cognitive impairments			Racial and ethnic minorities	Economically disadvantaged people				Yes	Yes	No	Focus groups	Interviews	Observations		Town hall meetings or other deliberative methods			Government agencies			Your institution			No
262	Yes	Yes	Yes	6 - 10 years						Nursing													Individuals above 65 years of age	Patients	Racial and ethnic minorities					Yes	Yes	No		Interviews	Observations			Other (please specify)	Written narratives	Government agencies			Your institution			No
263	Yes	Yes	Yes	6 - 10 years								Psychology	Public Health											Patients				Other (please specify)	Employers, program implementers	Yes	No	Yes	Focus groups	Interviews						Government agencies			Your institution			No
264	Yes	Yes	Yes	More than 10 years									Public Health										Individuals above 65 years of age	Patients	Racial and ethnic minorities	Economically disadvantaged people				Yes	Yes	No	Focus groups	Interviews						Government agencies	Private foundations					Yes	Shared data with an individual outside of your research team
265	Yes	Yes	Yes	More than 10 years									Public Health			Other (please specify)	Health policy, epidemiology						Individuals above 65 years of age	Patients	Racial and ethnic minorities	Economically disadvantaged people	Individuals with sensitive diagnoses (HIV, substance abuse)			Yes	No	No	Focus groups	Interviews			Town hall meetings or other deliberative methods			Government agencies						No
266	Yes	Yes	Yes	More than 10 years												Other (please specify)	chemistry											Other (please specify)	People in some of these categories may be incidental members of study samples but are not targeted in particular. [this question is poorly worded; 'none of the above' should be an option]	Yes	No	No	Focus groups	Interviews	Observations	Archival research (e.g., published stories, public documents, archived data)				Government agencies	Private foundations					No
267	Yes	Yes	Yes	More than 10 years					Medicine				Public Health								Sexual minorities				Racial and ethnic minorities	Economically disadvantaged people	Individuals with sensitive diagnoses (HIV, substance abuse)			Yes	Yes	Yes	Focus groups	Interviews						Government agencies			Your institution			No
268	Yes	Yes	Yes	More than 10 years												Other (please specify)	nutrition, exercise physiology, counseling, education		Children						Racial and ethnic minorities	Economically disadvantaged people				Yes	No	No		Interviews						Government agencies	Private foundations					No
269	Yes	Yes	Yes	More than 10 years	Anthropology																		Individuals above 65 years of age	Patients	Racial and ethnic minorities	Economically disadvantaged people				No	Yes	No	Focus groups	Interviews	Observations					Government agencies						No
270	Yes	Yes	Yes	More than 10 years								Psychology							Children			Individuals with cognitive impairments	Individuals above 65 years of age	Patients						Yes	Yes	Yes	Focus groups	Interviews						Government agencies	Private foundations	Corporations (e.g., pharmaceutical industry)				No
271	Yes	Yes	Yes	More than 10 years								Psychology										Individuals with cognitive impairments			Racial and ethnic minorities	Economically disadvantaged people				Yes	No	No	Focus groups	Interviews						Government agencies			Your institution			No
272	Yes	Yes	Yes	0 - 2 years					Medicine																Racial and ethnic minorities					Yes	Yes	No		Interviews							Private foundations					No
273	Yes	Yes	Yes	More than 10 years					Medicine				Public Health						Children					Patients	Racial and ethnic minorities	Economically disadvantaged people				Yes	Yes	Yes		Interviews				Other (please specify)	questionnaires	Government agencies	Private foundations	Corporations (e.g., pharmaceutical industry)	Your institution			Yes		Deposited data with a data repository or archive
274	Yes	Yes	Yes	More than 10 years											Sociology			Pregnant women	Children		Sexual minorities			Patients	Racial and ethnic minorities	Economically disadvantaged people				Yes	Yes	Yes		Interviews	Observations	Archival research (e.g., published stories, public documents, archived data)	Town hall meetings or other deliberative methods				Private foundations		Your institution			No
275	Yes	Yes	Yes	3 - 5 years						Nursing													Individuals above 65 years of age	Patients						Yes	Yes	No	Focus groups	Interviews									Your institution			No
276	Yes	Yes	Yes	More than 10 years											Sociology			Pregnant women			Sexual minorities		Individuals above 65 years of age	Patients	Racial and ethnic minorities	Economically disadvantaged people	Individuals with sensitive diagnoses (HIV, substance abuse)			Yes	Yes	Yes	Focus groups	Interviews		Archival research (e.g., published stories, public documents, archived data)				Government agencies						No
277	Yes		Yes	More than 10 years	Anthropology																Sexual minorities	Individuals with cognitive impairments		Patients	Racial and ethnic minorities		Individuals with sensitive diagnoses (HIV, substance abuse)			Yes	Yes	No		Interviews	Observations	Archival research (e.g., published stories, public documents, archived data)		Other (please specify)	Videotapes of intersction					Other (please specify)	Continued research funded previouy	No
278	Yes	Yes	Yes	More than 10 years	Anthropology													Pregnant women			Sexual minorities		Individuals above 65 years of age		Racial and ethnic minorities	Economically disadvantaged people	Individuals with sensitive diagnoses (HIV, substance abuse)			No	Yes	Yes			Observations			Other (please specify)	ethnography - conversations	Government agencies			Your institution			No
279	Yes		Yes	More than 10 years	Anthropology													Pregnant women			Sexual minorities				Racial and ethnic minorities					No	Yes	Yes		Interviews	Observations					Government agencies			Your institution			No
280	Yes	Yes	Yes	More than 10 years	Anthropology													Pregnant women							Racial and ethnic minorities	Economically disadvantaged people	Individuals with sensitive diagnoses (HIV, substance abuse)			Yes	Yes	Yes	Focus groups	Interviews	Observations					Government agencies	Private foundations					No
281	Yes	Yes	Yes	6 - 10 years								Psychology	Public Health										Individuals above 65 years of age		Racial and ethnic minorities	Economically disadvantaged people				Yes	Yes	No	Focus groups	Interviews						Government agencies	Private foundations					Yes	Shared data with an individual outside of your research team
282	Yes	Yes	Yes	More than 10 years											Sociology				Children		Sexual minorities		Individuals above 65 years of age	Patients	Racial and ethnic minorities	Economically disadvantaged people				Yes	Yes	Yes	Focus groups	Interviews	Observations								Your institution			Yes	Shared data with an individual outside of your research team
283	Yes	Yes	Yes	3 - 5 years					Medicine				Public Health					Pregnant women	Children								Individuals with sensitive diagnoses (HIV, substance abuse)			Yes	Yes	Yes	Focus groups	Interviews						Government agencies	Private foundations					No
284	Yes	Yes	Yes	6 - 10 years			Education																		Racial and ethnic minorities	Economically disadvantaged people				Yes	No	No	Focus groups	Interviews	Observations	Archival research (e.g., published stories, public documents, archived data)	Town hall meetings or other deliberative methods			Government agencies	Private foundations					No
285	Yes	Yes	Yes	3 - 5 years									Public Health		Sociology				Children		Sexual minorities				Racial and ethnic minorities	Economically disadvantaged people	Individuals with sensitive diagnoses (HIV, substance abuse)			Yes	Yes	Yes	Focus groups	Interviews	Observations					Government agencies						No
286	Yes	Yes	Yes	6 - 10 years												Other (please specify)	Management /Strategy								Racial and ethnic minorities	Economically disadvantaged people				Yes	No	No	Focus groups	Interviews	Observations	Archival research (e.g., published stories, public documents, archived data)	Town hall meetings or other deliberative methods			Government agencies	Private foundations		Your institution			Yes	Shared data with an individual outside of your research team
287	Yes	Yes	Yes	More than 10 years									Public Health										Individuals above 65 years of age	Patients	Racial and ethnic minorities					Yes	Yes	No	Focus groups	Interviews							Private foundations	Corporations (e.g., pharmaceutical industry)	Your institution			No
288	Yes		Yes	More than 10 years	Anthropology		Education					Psychology	Public Health												Racial and ethnic minorities	Economically disadvantaged people				Yes	Yes	Yes	Focus groups	Interviews		Archival research (e.g., published stories, public documents, archived data)					Private foundations					No
289	Yes		Yes	More than 10 years											Sociology				Children					Patients	Racial and ethnic minorities	Economically disadvantaged people				Yes	Yes	No	Focus groups	Interviews	Observations						Private foundations	Corporations (e.g., pharmaceutical industry)	Your institution			No
290	Yes		Yes	More than 10 years			Education									Other (please specify)	Business & Information Systems						Individuals above 65 years of age							No	No	No	Focus groups	Interviews	Observations	Archival research (e.g., published stories, public documents, archived data)					Private foundations		Your institution			No
291	Yes		Yes	More than 10 years								Psychology	Public Health								Sexual minorities				Racial and ethnic minorities	Economically disadvantaged people	Individuals with sensitive diagnoses (HIV, substance abuse)			Yes	Yes	Yes	Focus groups	Interviews						Government agencies	Private foundations		Your institution			Yes	Shared data with an individual outside of your research team	Deposited data with a data repository or archive
292	Yes		Yes	More than 10 years			Education																Individuals above 65 years of age	Patients	Racial and ethnic minorities					Yes	Yes	Yes	Focus groups	Interviews						Government agencies			Your institution			No
293	Yes		Yes	More than 10 years		Bioethics			Medicine			Psychology	Public Health			Other (please specify)	Human Sexuality		Children		Sexual minorities		Individuals above 65 years of age	Patients	Racial and ethnic minorities	Economically disadvantaged people	Individuals with sensitive diagnoses (HIV, substance abuse)			Yes	Yes	Yes	Focus groups	Interviews	Observations	Archival research (e.g., published stories, public documents, archived data)				Government agencies						Yes	Shared data with an individual outside of your research team
294	Yes		Yes	More than 10 years					Medicine				Public Health			Other (please specify)	health services research					Individuals with cognitive impairments	Individuals above 65 years of age	Patients	Racial and ethnic minorities	Economically disadvantaged people	Individuals with sensitive diagnoses (HIV, substance abuse)			Yes	Yes	No	Focus groups	Interviews	Observations					Government agencies	Private foundations					Yes	Shared data with an individual outside of your research team	Deposited data with a data repository or archive
295	Yes		Yes	More than 10 years												Other (please specify)	behavioral science; genetic counseling		Children				Individuals above 65 years of age	Patients	Racial and ethnic minorities			Other (please specify)	people with genetic conditions/mutations; healthcare providers/leaders	Yes	Yes	No	Focus groups	Interviews	Observations	Archival research (e.g., published stories, public documents, archived data)	Town hall meetings or other deliberative methods			Government agencies			Your institution			No
296	Yes		Yes	6 - 10 years								Psychology							Children				Individuals above 65 years of age	Patients	Racial and ethnic minorities	Economically disadvantaged people	Individuals with sensitive diagnoses (HIV, substance abuse)			Yes	Yes	No	Focus groups	Interviews		Archival research (e.g., published stories, public documents, archived data)				Government agencies			Your institution			Yes	Shared data with an individual outside of your research team
297	Yes		Yes	3 - 5 years									Public Health												Racial and ethnic minorities	Economically disadvantaged people				Yes	Yes	No	Focus groups										Your institution			No
298	Yes		Yes	6 - 10 years										Social Work		Other (please specify)	Justice Studies								Racial and ethnic minorities			Other (please specify)	deaf women	Yes	Yes	No	Focus groups	Interviews	Observations								Your institution			No
299	Yes		Yes	6 - 10 years												Other (please specify)	information science									Economically disadvantaged people				Yes	No	Yes	Focus groups	Interviews	Observations	Archival research (e.g., published stories, public documents, archived data)	Town hall meetings or other deliberative methods			Government agencies	Private foundations		Your institution			No
300	Yes		Yes	3 - 5 years										Social Work										Patients						Yes	No	No		Interviews							Private foundations		Your institution			No
301	Yes		Yes	More than 10 years	Anthropology								Public Health								Sexual minorities		Individuals above 65 years of age	Patients	Racial and ethnic minorities	Economically disadvantaged people	Individuals with sensitive diagnoses (HIV, substance abuse)			Yes	Yes	Yes	Focus groups	Interviews	Observations	Archival research (e.g., published stories, public documents, archived data)	Town hall meetings or other deliberative methods			Government agencies	Private foundations		Your institution			Yes	Shared data with an individual outside of your research team
302	Yes		Yes	6 - 10 years									Public Health											Patients				Other (please specify)	health care providers	Yes	No	No	Focus groups	Interviews	Observations					Government agencies	Private foundations		Your institution			No
303	Yes		Yes	6 - 10 years											Sociology			Pregnant women	Children		Sexual minorities			Patients	Racial and ethnic minorities	Economically disadvantaged people	Individuals with sensitive diagnoses (HIV, substance abuse)			Yes	Yes	Yes	Focus groups	Interviews						Government agencies	Private foundations		Your institution			No
304	Yes		Yes	3 - 5 years	Anthropology				Medicine									Pregnant women						Patients	Racial and ethnic minorities	Economically disadvantaged people		Other (please specify)	Refugees	Yes	Yes	Yes	Focus groups	Interviews	Observations	Archival research (e.g., published stories, public documents, archived data)				Government agencies	Private foundations		Your institution			No
305	Yes		Yes	More than 10 years	Anthropology																	Individuals with cognitive impairments	Individuals above 65 years of age	Patients	Racial and ethnic minorities	Economically disadvantaged people	Individuals with sensitive diagnoses (HIV, substance abuse)	Other (please specify)	violence	Yes	Yes	Yes	Focus groups	Interviews	Observations	Archival research (e.g., published stories, public documents, archived data)	Town hall meetings or other deliberative methods	Other (please specify)	community development, behavior change, organizational change	Government agencies	Private foundations	Corporations (e.g., pharmaceutical industry)	Your institution	Other (please specify)	foreign governments, foundations, NGOs	Yes	Shared data with an individual outside of your research team	Deposited data with a data repository or archive
306	Yes		Yes	3 - 5 years	Anthropology				Medicine									Pregnant women							Racial and ethnic minorities	Economically disadvantaged people				Yes	No	No	Focus groups	Interviews	Observations	Archival research (e.g., published stories, public documents, archived data)	Town hall meetings or other deliberative methods			Government agencies			Your institution			No
307	Yes		Yes	More than 10 years	Anthropology																Sexual minorities			Patients	Racial and ethnic minorities	Economically disadvantaged people	Individuals with sensitive diagnoses (HIV, substance abuse)			Yes	Yes	Yes	Focus groups	Interviews	Observations	Archival research (e.g., published stories, public documents, archived data)				Government agencies	Private foundations		Your institution			No
308	Yes		Yes	More than 10 years	Anthropology													Pregnant women				Individuals with cognitive impairments	Individuals above 65 years of age	Patients	Racial and ethnic minorities	Economically disadvantaged people		Other (please specify)	disabled	Yes	Yes	No		Interviews	Observations			Other (please specify)	private documents					Other (please specify)	me	No
309	Yes		Yes	6 - 10 years	Anthropology													Pregnant women	Children					Patients	Racial and ethnic minorities	Economically disadvantaged people	Individuals with sensitive diagnoses (HIV, substance abuse)	Other (please specify)	International	Yes	Yes	Yes	Focus groups	Interviews	Observations	Archival research (e.g., published stories, public documents, archived data)	Town hall meetings or other deliberative methods			Government agencies			Your institution			Yes	Shared data with an individual outside of your research team
310	Yes		Yes	3 - 5 years	Anthropology																		Individuals above 65 years of age		Racial and ethnic minorities	Economically disadvantaged people				No	Yes	Yes	Focus groups	Interviews	Observations	Archival research (e.g., published stories, public documents, archived data)	Town hall meetings or other deliberative methods			Government agencies	Private foundations		Your institution			No
311	Yes		Yes	More than 10 years	Anthropology								Public Health					Pregnant women	Children				Individuals above 65 years of age		Racial and ethnic minorities	Economically disadvantaged people				Yes	Yes	Yes	Focus groups	Interviews	Observations	Archival research (e.g., published stories, public documents, archived data)				Government agencies			Your institution			Yes			Other (please describe)
312	Yes		Yes	More than 10 years	Anthropology							Psychology				Other (please specify)	History	Pregnant women	Children		Sexual minorities	Individuals with cognitive impairments	Individuals above 65 years of age	Patients	Racial and ethnic minorities	Economically disadvantaged people	Individuals with sensitive diagnoses (HIV, substance abuse)	Other (please specify)	People with Disabilities	Yes	Yes	Yes		Interviews		Archival research (e.g., published stories, public documents, archived data)				Government agencies				Other (please specify)	self	Yes	Shared data with an individual outside of your research team		Other (please describe)
313	Yes		Yes	More than 10 years	Anthropology								Public Health					Pregnant women			Sexual minorities		Individuals above 65 years of age	Patients	Racial and ethnic minorities	Economically disadvantaged people	Individuals with sensitive diagnoses (HIV, substance abuse)			Yes	Yes	Yes	Focus groups	Interviews	Observations	Archival research (e.g., published stories, public documents, archived data)	Town hall meetings or other deliberative methods			Government agencies						Yes	Shared data with an individual outside of your research team
314	Yes		Yes	More than 10 years	Anthropology																		Individuals above 65 years of age	Patients	Racial and ethnic minorities	Economically disadvantaged people	Individuals with sensitive diagnoses (HIV, substance abuse)			Yes	Yes	Yes	Focus groups	Interviews	Observations	Archival research (e.g., published stories, public documents, archived data)				Government agencies	Private foundations	Corporations (e.g., pharmaceutical industry)	Your institution			Yes			Other (please describe)
315	Yes		Yes	More than 10 years	Anthropology														Children					Patients	Racial and ethnic minorities	Economically disadvantaged people				Yes	Yes	No	Focus groups	Interviews	Observations	Archival research (e.g., published stories, public documents, archived data)				Government agencies	Private foundations		Your institution			No
316	Yes		Yes	More than 10 years	Anthropology													Pregnant women			Sexual minorities	Individuals with cognitive impairments	Individuals above 65 years of age	Patients	Racial and ethnic minorities	Economically disadvantaged people	Individuals with sensitive diagnoses (HIV, substance abuse)	Other (please specify)	people with disabilities (e.g., not only ppl with cog impairment, like ppl who are considered "dependents" or wards of the state)	Yes	Yes	No	Focus groups	Interviews	Observations	Archival research (e.g., published stories, public documents, archived data)		Other (please specify)	photovoice. also, digital data collection	Government agencies	Private foundations		Your institution			Yes	Shared data with an individual outside of your research team		Other (please describe)
317	Yes		Yes	0 - 2 years								Psychology																Other (please specify)	Clinicians and administrators	Yes	No	No		Interviews									Your institution			No
318	Yes		Yes	More than 10 years	Anthropology											Other (please specify)	Economics		Children				Individuals above 65 years of age		Racial and ethnic minorities	Economically disadvantaged people				Yes	Yes	Yes	Focus groups	Interviews	Observations	Archival research (e.g., published stories, public documents, archived data)				Government agencies	Private foundations		Your institution	Other (please specify)	NGOs	Yes	Shared data with an individual outside of your research team
319	Yes		Yes	More than 10 years	Anthropology								Public Health					Pregnant women	Children			Individuals with cognitive impairments	Individuals above 65 years of age	Patients	Racial and ethnic minorities	Economically disadvantaged people	Individuals with sensitive diagnoses (HIV, substance abuse)			Yes	Yes	Yes	Focus groups	Interviews	Observations			Other (please specify)	structured elicitation techniques (free list, pile sort, etc)	Government agencies			Your institution			Yes	Shared data with an individual outside of your research team
320	Yes		Yes	3 - 5 years	Anthropology																Sexual minorities			Patients	Racial and ethnic minorities		Individuals with sensitive diagnoses (HIV, substance abuse)			Yes	Yes	Yes	Focus groups	Interviews	Observations					Government agencies	Private foundations		Your institution			No
321	Yes		Yes	More than 10 years	Anthropology								Public Health					Pregnant women						Patients	Racial and ethnic minorities	Economically disadvantaged people				Yes	No	Yes	Focus groups	Interviews	Observations	Archival research (e.g., published stories, public documents, archived data)				Government agencies	Private foundations		Your institution			No
322	Yes		Yes	0 - 2 years	Anthropology											Other (please specify)	Area Studies				Sexual minorities		Individuals above 65 years of age	Patients		Economically disadvantaged people	Individuals with sensitive diagnoses (HIV, substance abuse)			No	Yes	Yes		Interviews	Observations	Archival research (e.g., published stories, public documents, archived data)				Government agencies			Your institution			No
323	Yes		Yes	0 - 2 years											Sociology										Racial and ethnic minorities					No	Yes	No	Focus groups	Interviews	Observations	Archival research (e.g., published stories, public documents, archived data)	Town hall meetings or other deliberative methods						Your institution			No
324	Yes		Yes	More than 10 years											Sociology				Children					Patients	Racial and ethnic minorities	Economically disadvantaged people				Yes	Yes	Yes	Focus groups	Interviews	Observations	Archival research (e.g., published stories, public documents, archived data)				Government agencies	Private foundations		Your institution			No
325	Yes		Yes	More than 10 years											Sociology			Pregnant women				Individuals with cognitive impairments	Individuals above 65 years of age	Patients	Racial and ethnic minorities	Economically disadvantaged people	Individuals with sensitive diagnoses (HIV, substance abuse)			Yes	Yes	No	Focus groups	Interviews	Observations					Government agencies	Private foundations		Your institution			No
326	Yes		Yes	More than 10 years											Sociology								Individuals above 65 years of age	Patients	Racial and ethnic minorities	Economically disadvantaged people	Individuals with sensitive diagnoses (HIV, substance abuse)			Yes	Yes	Yes	Focus groups	Interviews	Observations	Archival research (e.g., published stories, public documents, archived data)				Government agencies	Private foundations					No
327	Yes		Yes	6 - 10 years							Political Science				Sociology									Patients	Racial and ethnic minorities					Yes	Yes	No	Focus groups	Interviews		Archival research (e.g., published stories, public documents, archived data)				Government agencies		Corporations (e.g., pharmaceutical industry)	Your institution			No
328	Yes		Yes	More than 10 years	Anthropology	Bioethics							Public Health					Pregnant women	Children			Individuals with cognitive impairments	Individuals above 65 years of age	Patients		Economically disadvantaged people				No	Yes	Yes	Focus groups	Interviews	Observations		Town hall meetings or other deliberative methods	Other (please specify)	Informal conversations	Government agencies			Your institution			Yes	Shared data with an individual outside of your research team
329	Yes		Yes	6 - 10 years											Sociology						Sexual minorities			Patients	Racial and ethnic minorities	Economically disadvantaged people	Individuals with sensitive diagnoses (HIV, substance abuse)			No	Yes	Yes		Interviews	Observations					Government agencies			Your institution			No
330	Yes		Yes	More than 10 years	Anthropology													Pregnant women			Sexual minorities	Individuals with cognitive impairments			Racial and ethnic minorities			Other (please specify)	active duty military personnel	Yes	No	Yes	Focus groups	Interviews	Observations	Archival research (e.g., published stories, public documents, archived data)				Government agencies						Yes		Deposited data with a data repository or archive
331	Yes		Yes	More than 10 years	Anthropology														Children						Racial and ethnic minorities	Economically disadvantaged people				Yes	No	No	Focus groups	Interviews	Observations					Government agencies				Other (please specify)	European research funder	No
332	Yes		Yes	More than 10 years											Sociology			Pregnant women	Children		Sexual minorities			Patients	Racial and ethnic minorities	Economically disadvantaged people	Individuals with sensitive diagnoses (HIV, substance abuse)			Yes	Yes	Yes	Focus groups	Interviews			Town hall meetings or other deliberative methods			Government agencies	Private foundations					Yes	Shared data with an individual outside of your research team
333	Yes		Yes	More than 10 years	Anthropology														Children		Sexual minorities				Racial and ethnic minorities	Economically disadvantaged people	Individuals with sensitive diagnoses (HIV, substance abuse)			Yes	Yes	Yes	Focus groups	Interviews	Observations	Archival research (e.g., published stories, public documents, archived data)				Government agencies						No
334	Yes	Yes	Yes	6 - 10 years									Public Health	Social Work										Patients	Racial and ethnic minorities	Economically disadvantaged people				Yes	Yes	Yes		Interviews							Private foundations					No
335	Yes	Yes	Yes	More than 10 years											Sociology										Racial and ethnic minorities	Economically disadvantaged people				Yes	No	Yes	Focus groups	Interviews	Observations		Town hall meetings or other deliberative methods						Your institution			No
336	Yes	Yes	Yes	6 - 10 years									Public Health												Racial and ethnic minorities					Yes	No	No	Focus groups	Interviews						Government agencies			Your institution			No
337	Yes	Yes	Yes	More than 10 years												Other (please specify)	Urban Planning	Pregnant women			Sexual minorities		Individuals above 65 years of age		Racial and ethnic minorities	Economically disadvantaged people				Yes	No	Yes	Focus groups	Interviews		Archival research (e.g., published stories, public documents, archived data)	Town hall meetings or other deliberative methods			Government agencies	Private foundations		Your institution			Yes	Shared data with an individual outside of your research team
338	Yes	Yes	Yes	3 - 5 years		Bioethics				Nursing		Psychology														Economically disadvantaged people	Individuals with sensitive diagnoses (HIV, substance abuse)			Yes	Yes	No		Interviews	Observations						Private foundations		Your institution			No
339	Yes	Yes	Yes	3 - 5 years												Other (please specify)	Family Sciences								Racial and ethnic minorities	Economically disadvantaged people				Yes	Yes	No	Focus groups	Interviews									Your institution			Yes	Shared data with an individual outside of your research team
340	Yes	Yes	Yes	More than 10 years						Nursing						Other (please specify)	Business								Racial and ethnic minorities	Economically disadvantaged people				Yes	Yes	No	Focus groups	Interviews	Observations		Town hall meetings or other deliberative methods			Government agencies			Your institution			No
341	Yes	Yes	Yes	6 - 10 years												Other (please specify)	Parks and Rec								Racial and ethnic minorities					No	No	No		Interviews	Observations	Archival research (e.g., published stories, public documents, archived data)	Town hall meetings or other deliberative methods				Private foundations		Your institution			No
342	Yes	Yes	Yes	More than 10 years												Other (please specify)	communications							Patients	Racial and ethnic minorities	Economically disadvantaged people				Yes	No	Yes	Focus groups	Interviews	Observations	Archival research (e.g., published stories, public documents, archived data)				Government agencies	Private foundations					No
343	Yes	Yes	Yes	3 - 5 years										Social Work					Children		Sexual minorities			Patients	Racial and ethnic minorities	Economically disadvantaged people				Yes	No	No	Focus groups	Interviews				Other (please specify)	Open-ended questions in surveys	Government agencies	Private foundations		Your institution			No
344	Yes	Yes	Yes	3 - 5 years								Psychology							Children						Racial and ethnic minorities	Economically disadvantaged people				Yes	Yes	No	Focus groups	Interviews	Observations			Other (please specify)					Your institution	Other (please specify)		No
345	Yes	Yes	Yes	6 - 10 years									Public Health					Pregnant women						Patients	Racial and ethnic minorities	Economically disadvantaged people				Yes	No	Yes	Focus groups	Interviews						Government agencies			Your institution			No
346	Yes	Yes	Yes	More than 10 years												Other (please specify)	Economics/Political Economy							Patients	Racial and ethnic minorities	Economically disadvantaged people	Individuals with sensitive diagnoses (HIV, substance abuse)			Yes	Yes	No	Focus groups	Interviews			Town hall meetings or other deliberative methods			Government agencies	Private foundations					No
347	Yes	Yes	Yes	3 - 5 years									Public Health						Children						Racial and ethnic minorities	Economically disadvantaged people				Yes	Yes	No	Focus groups	Interviews	Observations					Government agencies	Private foundations		Your institution			No
348	Yes	Yes	Yes	3 - 5 years									Public Health						Children						Racial and ethnic minorities	Economically disadvantaged people				Yes	No	No	Focus groups	Interviews	Observations		Town hall meetings or other deliberative methods				Private foundations		Your institution			No
349	Yes	Yes	Yes	6 - 10 years									Public Health					Pregnant women	Children						Racial and ethnic minorities	Economically disadvantaged people				Yes	Yes	Yes	Focus groups	Interviews	Observations					Government agencies	Private foundations		Your institution			No
350	Yes	Yes	Yes	6 - 10 years									Public Health					Pregnant women	Children								Individuals with sensitive diagnoses (HIV, substance abuse)	Other (please specify)	Military Service Members	Yes	No	Yes	Focus groups	Interviews	Observations		Town hall meetings or other deliberative methods	Other (please specify)	Open ended questions in questionnaires	Government agencies			Your institution			No
351	Yes	Yes	Yes	6 - 10 years												Other (please specify)	Urban Planning					Individuals with cognitive impairments	Individuals above 65 years of age		Racial and ethnic minorities	Economically disadvantaged people		Other (please specify)	people with disabilities	Yes	Yes	No	Focus groups	Interviews	Observations	Archival research (e.g., published stories, public documents, archived data)	Town hall meetings or other deliberative methods	Other (please specify)	visual	Government agencies	Private foundations		Your institution			Yes		Deposited data with a data repository or archive
352	Yes	Yes	Yes	6 - 10 years									Public Health	Social Work									Individuals above 65 years of age	Patients	Racial and ethnic minorities	Economically disadvantaged people				Yes	Yes	No	Focus groups	Interviews						Government agencies			Your institution			No
353	Yes	Yes	Yes	0 - 2 years											Sociology	Other (please specify)	Information Science								Racial and ethnic minorities					Yes	No	Yes	Focus groups	Interviews	Observations	Archival research (e.g., published stories, public documents, archived data)							Your institution			No
354	Yes	Yes	Yes	6 - 10 years								Psychology							Children						Racial and ethnic minorities	Economically disadvantaged people				Yes	Yes	Yes	Focus groups	Interviews			Town hall meetings or other deliberative methods				Private foundations		Your institution			No
355	Yes	Yes	Yes	6 - 10 years									Public Health					Pregnant women							Racial and ethnic minorities	Economically disadvantaged people				Yes	No	Yes	Focus groups	Interviews									Your institution			No
356	Yes	Yes	Yes	More than 10 years								Psychology						Pregnant women			Sexual minorities				Racial and ethnic minorities	Economically disadvantaged people	Individuals with sensitive diagnoses (HIV, substance abuse)			Yes	Yes	Yes	Focus groups	Interviews						Government agencies			Your institution			No
357	Yes	Yes	Yes	6 - 10 years							Political Science					Other (please specify)	Public Policy		Children		Sexual minorities				Racial and ethnic minorities	Economically disadvantaged people		Other (please specify)	Victims of abuse	Yes	Yes	Yes	Focus groups	Interviews		Archival research (e.g., published stories, public documents, archived data)					Private foundations		Your institution			No
358	Yes	Yes	Yes	0 - 2 years										Social Work					Children						Racial and ethnic minorities	Economically disadvantaged people				Yes	No	Yes	Focus groups	Interviews									Your institution			No
359	Yes	Yes	Yes	0 - 2 years												Other (please specify)	Juvenile Justice								Racial and ethnic minorities	Economically disadvantaged people				No	Yes	Yes	Focus groups	Interviews	Observations								Your institution	Other (please specify)	Myself	No
360	Yes	Yes	Yes	More than 10 years								Psychology							Children		Sexual minorities		Individuals above 65 years of age		Racial and ethnic minorities	Economically disadvantaged people		Other (please specify)	Immigrants	Yes	Yes	No	Focus groups	Interviews	Observations			Other (please specify)	artifacts like documents and pictures				Your institution			No
361	Yes	Yes	Yes	6 - 10 years									Public Health						Children						Racial and ethnic minorities					Yes	No	Yes	Focus groups	Interviews		Archival research (e.g., published stories, public documents, archived data)				Government agencies	Private foundations		Your institution			No
362	Yes	Yes	Yes	More than 10 years									Public Health												Racial and ethnic minorities	Economically disadvantaged people				Yes	Yes	Yes	Focus groups	Interviews	Observations	Archival research (e.g., published stories, public documents, archived data)				Government agencies	Private foundations		Your institution			Yes	Shared data with an individual outside of your research team
363	Yes	Yes	Yes	6 - 10 years												Other (please specify)	Occupational Therapy		Children									Other (please specify)	Parents of adolescents with pediatric multiple sclerosis; other projects: Healthcare professional students	Yes	Yes	No	Focus groups	Interviews	Observations	Archival research (e.g., published stories, public documents, archived data)					Private foundations		Your institution			No
364	Yes	Yes	Yes	6 - 10 years									Public Health											Patients						Yes	Yes	Yes	Focus groups	Interviews						Government agencies			Your institution			Yes	Shared data with an individual outside of your research team
365	Yes	Yes	Yes	6 - 10 years			Education									Other (please specify)	Women's Studies		Children						Racial and ethnic minorities	Economically disadvantaged people				Yes	No	No	Focus groups	Interviews	Observations	Archival research (e.g., published stories, public documents, archived data)		Other (please specify)	Arts-based inquiry methods				Your institution	Other (please specify)	Self-funded	Yes	Shared data with an individual outside of your research team
366	Yes	Yes	Yes	More than 10 years										Social Work					Children	Prisoners	Sexual minorities				Racial and ethnic minorities	Economically disadvantaged people	Individuals with sensitive diagnoses (HIV, substance abuse)			Yes	Yes	Yes	Focus groups	Interviews	Observations	Archival research (e.g., published stories, public documents, archived data)		Other (please specify)	photovoice/photo elicitation; ecological and identity interviews	Government agencies	Private foundations		Your institution			Yes	Shared data with an individual outside of your research team
367	Yes	Yes	Yes	3 - 5 years									Public Health						Children		Sexual minorities				Racial and ethnic minorities	Economically disadvantaged people				Yes	No	Yes	Focus groups	Interviews									Your institution			No
368	Yes	Yes	Yes	More than 10 years									Public Health								Sexual minorities				Racial and ethnic minorities	Economically disadvantaged people	Individuals with sensitive diagnoses (HIV, substance abuse)			Yes	Yes	Yes	Focus groups	Interviews		Archival research (e.g., published stories, public documents, archived data)				Government agencies			Your institution			No
369	Yes	Yes	Yes	3 - 5 years			Education	Law															Individuals above 65 years of age		Racial and ethnic minorities			Other (please specify)	Health Providers	Yes	No	No		Interviews				Other (please specify)	Open ended narrative responses to aurvey.	Government agencies	Private foundations		Your institution			Yes	Shared data with an individual outside of your research team
370	Yes	Yes	Yes	0 - 2 years									Public Health										Individuals above 65 years of age		Racial and ethnic minorities	Economically disadvantaged people				No	No	No						Other (please specify)	Storytelling		Private foundations					No
371	Yes	Yes	Yes	6 - 10 years				Law					Public Health										Individuals above 65 years of age	Patients	Racial and ethnic minorities	Economically disadvantaged people				Yes	Yes	Yes	Focus groups	Interviews	Observations		Town hall meetings or other deliberative methods			Government agencies	Private foundations		Your institution			No
372	Yes	Yes	Yes	More than 10 years			Education						Public Health								Sexual minorities				Racial and ethnic minorities	Economically disadvantaged people	Individuals with sensitive diagnoses (HIV, substance abuse)			Yes	Yes	Yes	Focus groups	Interviews	Observations	Archival research (e.g., published stories, public documents, archived data)	Town hall meetings or other deliberative methods	Other (please specify)	Document Review	Government agencies	Private foundations	Corporations (e.g., pharmaceutical industry)	Your institution			No
373	Yes	Yes	Yes	More than 10 years											Sociology						Sexual minorities			Patients	Racial and ethnic minorities	Economically disadvantaged people				No	Yes	No	Focus groups	Interviews	Observations		Town hall meetings or other deliberative methods				Private foundations		Your institution			No
374	Yes	Yes	Yes	0 - 2 years												Other (please specify)	Physical Therapy							Patients	Racial and ethnic minorities	Economically disadvantaged people				Yes	Yes	No		Interviews	Observations					Government agencies	Private foundations			Other (please specify)	American Physical Therapy Association	No
375	Yes	Yes	Yes	More than 10 years									Public Health											Patients	Racial and ethnic minorities	Economically disadvantaged people				Yes	Yes	Yes	Focus groups	Interviews							Private foundations		Your institution			Yes	Shared data with an individual outside of your research team
376	Yes	Yes	Yes	3 - 5 years									Public Health					Pregnant women	Children					Patients	Racial and ethnic minorities	Economically disadvantaged people				Yes	Yes	No	Focus groups	Interviews									Your institution			No
377	Yes	Yes	Yes	More than 10 years					Medicine				Public Health													Economically disadvantaged people	Individuals with sensitive diagnoses (HIV, substance abuse)	Other (please specify)	working populations	Yes	Yes	Yes	Focus groups	Interviews						Government agencies						No
378	Yes	Yes	Yes	3 - 5 years									Public Health										Individuals above 65 years of age		Racial and ethnic minorities					Yes	Yes	No	Focus groups							Government agencies			Your institution			Yes	Shared data with an individual outside of your research team
379	Yes	Yes	Yes	6 - 10 years											Sociology						Sexual minorities				Racial and ethnic minorities		Individuals with sensitive diagnoses (HIV, substance abuse)			Yes	Yes	Yes	Focus groups	Interviews	Observations					Government agencies			Your institution			No
380	Yes	Yes	Yes	3 - 5 years									Public Health												Racial and ethnic minorities	Economically disadvantaged people				Yes	Yes	No	Focus groups	Interviews									Your institution			No
381	Yes	Yes	Yes	3 - 5 years									Public Health											Patients	Racial and ethnic minorities					Yes	Yes	No	Focus groups				Town hall meetings or other deliberative methods			Government agencies	Private foundations		Your institution			No
382	Yes	Yes	Yes	6 - 10 years	Anthropology														Children				Individuals above 65 years of age	Patients						No	Yes	No	Focus groups	Interviews	Observations	Archival research (e.g., published stories, public documents, archived data)	Town hall meetings or other deliberative methods	Other (please specify)	Participation, where possible	Government agencies	Private foundations			Other (please specify)	Dissertation was self-funded	Yes	Shared data with an individual outside of your research team
383	Yes	Yes	Yes	3 - 5 years									Public Health												Racial and ethnic minorities	Economically disadvantaged people				No	Yes	No	Focus groups	Interviews	Observations		Town hall meetings or other deliberative methods			Government agencies				Other (please specify)	Nonprofit agencies	No
384	Yes	Yes	Yes	6 - 10 years									Public Health								Sexual minorities				Racial and ethnic minorities	Economically disadvantaged people	Individuals with sensitive diagnoses (HIV, substance abuse)			Yes	Yes	Yes	Focus groups	Interviews	Observations		Town hall meetings or other deliberative methods			Government agencies		Corporations (e.g., pharmaceutical industry)	Your institution			No
385	Yes	Yes	Yes	More than 10 years										Social Work									Individuals above 65 years of age		Racial and ethnic minorities	Economically disadvantaged people				Yes	Yes	No	Focus groups	Interviews	Observations	Archival research (e.g., published stories, public documents, archived data)	Town hall meetings or other deliberative methods				Private foundations		Your institution			No
386	Yes	Yes	Yes	More than 10 years												Other (please specify)	theology, statistics		Children		Sexual minorities	Individuals with cognitive impairments		Patients	Racial and ethnic minorities	Economically disadvantaged people	Individuals with sensitive diagnoses (HIV, substance abuse)			Yes	Yes	Yes	Focus groups	Interviews							Private foundations		Your institution			No
387	Yes	Yes	Yes	More than 10 years					Medicine				Public Health					Pregnant women						Patients	Racial and ethnic minorities	Economically disadvantaged people				Yes	Yes	No	Focus groups	Interviews	Observations	Archival research (e.g., published stories, public documents, archived data)				Government agencies			Your institution			No
388	Yes	Yes	Yes	3 - 5 years										Social Work					Children					Patients						Yes	Yes	No		Interviews	Observations						Private foundations		Your institution			No
389	Yes	Yes	Yes	More than 10 years						Nursing									Children					Patients	Racial and ethnic minorities	Economically disadvantaged people				Yes	Yes	No		Interviews		Archival research (e.g., published stories, public documents, archived data)							Your institution			No
390	Yes	Yes	Yes	More than 10 years	Anthropology																				Racial and ethnic minorities	Economically disadvantaged people				Yes	Yes	No	Focus groups	Interviews	Observations	Archival research (e.g., published stories, public documents, archived data)	Town hall meetings or other deliberative methods	Other (please specify)	clinic data				Your institution			No
391	Yes	Yes	Yes	More than 10 years								Psychology							Children	Prisoners	Sexual minorities			Patients	Racial and ethnic minorities	Economically disadvantaged people	Individuals with sensitive diagnoses (HIV, substance abuse)			Yes	Yes	Yes	Focus groups	Interviews		Archival research (e.g., published stories, public documents, archived data)				Government agencies			Your institution			Yes	Shared data with an individual outside of your research team
392	Yes	Yes	Yes	More than 10 years												Other (please specify)	Interdisciplinary	Pregnant women		Prisoners	Sexual minorities	Individuals with cognitive impairments	Individuals above 65 years of age	Patients	Racial and ethnic minorities	Economically disadvantaged people	Individuals with sensitive diagnoses (HIV, substance abuse)			Yes	Yes	Yes	Focus groups	Interviews	Observations	Archival research (e.g., published stories, public documents, archived data)	Town hall meetings or other deliberative methods			Government agencies	Private foundations	Corporations (e.g., pharmaceutical industry)	Your institution			No
393	Yes	Yes	Yes	6 - 10 years						Nursing														Patients						No	No	No	Focus groups	Interviews	Observations								Your institution			No
394	Yes	Yes	Yes	More than 10 years								Psychology											Individuals above 65 years of age	Patients		Economically disadvantaged people	Individuals with sensitive diagnoses (HIV, substance abuse)	Other (please specify)	military personnel and veterans	Yes	Yes	Yes	Focus groups	Interviews						Government agencies			Your institution			No
395	Yes	Yes	Yes	More than 10 years									Public Health															Other (please specify)	workers	No	Yes	No	Focus groups	Interviews	Observations	Archival research (e.g., published stories, public documents, archived data)				Government agencies			Your institution	Other (please specify)	labor unions	No
396	Yes	Yes	Yes	More than 10 years						Nursing									Children		Sexual minorities		Individuals above 65 years of age		Racial and ethnic minorities	Economically disadvantaged people	Individuals with sensitive diagnoses (HIV, substance abuse)			Yes	Yes	Yes		Interviews							Private foundations		Your institution	Other (please specify)	Other institution	No
397	Yes	Yes	Yes	More than 10 years												Other (please specify)	Communication					Individuals with cognitive impairments	Individuals above 65 years of age	Patients						Yes	Yes	No	Focus groups	Interviews	Observations								Your institution			No
398	Yes	Yes	Yes	More than 10 years	Anthropology								Public Health						Children				Individuals above 65 years of age	Patients	Racial and ethnic minorities	Economically disadvantaged people	Individuals with sensitive diagnoses (HIV, substance abuse)			Yes	Yes	Yes	Focus groups	Interviews				Other (please specify)	open ended responses	Government agencies	Private foundations					Yes	Shared data with an individual outside of your research team
399	Yes	Yes	Yes	More than 10 years									Public Health						Children		Sexual minorities	Individuals with cognitive impairments	Individuals above 65 years of age	Patients	Racial and ethnic minorities	Economically disadvantaged people	Individuals with sensitive diagnoses (HIV, substance abuse)			Yes	Yes	Yes	Focus groups	Interviews	Observations	Archival research (e.g., published stories, public documents, archived data)		Other (please specify)	visual research	Government agencies	Private foundations		Your institution			Yes	Shared data with an individual outside of your research team
400	Yes	Yes	Yes	More than 10 years	Anthropology								Public Health						Children						Racial and ethnic minorities	Economically disadvantaged people				Yes	Yes	No	Focus groups	Interviews	Observations					Government agencies			Your institution			No
401	Yes	Yes	Yes	More than 10 years											Sociology								Individuals above 65 years of age			Economically disadvantaged people	Individuals with sensitive diagnoses (HIV, substance abuse)			Yes	Yes	Yes	Focus groups	Interviews						Government agencies			Your institution			Yes	Shared data with an individual outside of your research team	Deposited data with a data repository or archive
402	Yes	Yes	Yes	More than 10 years	Anthropology														Children						Racial and ethnic minorities	Economically disadvantaged people				Yes	Yes	No	Focus groups	Interviews	Observations	Archival research (e.g., published stories, public documents, archived data)				Government agencies						No
403	Yes	Yes	Yes	More than 10 years	Anthropology														Children				Individuals above 65 years of age	Patients	Racial and ethnic minorities	Economically disadvantaged people		Other (please specify)	Immigrants	Yes	Yes	No	Focus groups	Interviews						Government agencies						Yes	Shared data with an individual outside of your research team
404	Yes	Yes	Yes	6 - 10 years									Public Health										Individuals above 65 years of age	Patients	Racial and ethnic minorities	Economically disadvantaged people	Individuals with sensitive diagnoses (HIV, substance abuse)			Yes	No	Yes	Focus groups	Interviews	Observations					Government agencies	Private foundations		Your institution			No
405	Yes	Yes	Yes	6 - 10 years												Other (please specify)	Criminology			Prisoners							Individuals with sensitive diagnoses (HIV, substance abuse)			Yes	Yes	Yes	Focus groups	Interviews	Observations					Government agencies			Your institution			No
406	Yes	Yes	Yes	More than 10 years								Psychology		Social Work									Individuals above 65 years of age		Racial and ethnic minorities	Economically disadvantaged people				No	No	No		Interviews						Government agencies	Private foundations		Your institution			No
407	Yes	Yes	Yes	More than 10 years												Other (please specify)	Public policy											Other (please specify)	None	Yes	No	No	Focus groups	Interviews	Observations					Government agencies	Private foundations	Corporations (e.g., pharmaceutical industry)				No
408	Yes	Yes	Yes	6 - 10 years						Nursing																		Other (please specify)	Adults	Yes	Yes	No	Focus groups	Interviews							Private foundations		Your institution			No
409	Yes	Yes	Yes	3 - 5 years									Public Health					Pregnant women	Children						Racial and ethnic minorities		Individuals with sensitive diagnoses (HIV, substance abuse)			Yes	Yes	Yes	Focus groups	Interviews							Private foundations					No
410	Yes	Yes	Yes	More than 10 years									Public Health								Sexual minorities				Racial and ethnic minorities	Economically disadvantaged people	Individuals with sensitive diagnoses (HIV, substance abuse)			Yes	Yes	Yes	Focus groups	Interviews						Government agencies			Your institution			Yes	Shared data with an individual outside of your research team
411	Yes	Yes	Yes	More than 10 years												Other (please specify)	Public Policy				Sexual minorities	Individuals with cognitive impairments	Individuals above 65 years of age	Patients	Racial and ethnic minorities	Economically disadvantaged people				Yes	Yes	No	Focus groups	Interviews	Observations	Archival research (e.g., published stories, public documents, archived data)				Government agencies	Private foundations		Your institution			No
412	Yes	Yes	Yes	More than 10 years								Psychology													Racial and ethnic minorities			Other (please specify)	migrants; therapists	No	No	Yes	Focus groups	Interviews	Observations	Archival research (e.g., published stories, public documents, archived data)		Other (please specify)	autoetnographies		Private foundations		Your institution			No
413	Yes	Yes	Yes	More than 10 years									Public Health		Sociology				Children				Individuals above 65 years of age	Patients	Racial and ethnic minorities	Economically disadvantaged people				Yes	Yes	No	Focus groups	Interviews	Observations	Archival research (e.g., published stories, public documents, archived data)				Government agencies						No
414	Yes	Yes	Yes	More than 10 years						Nursing														Patients						Yes	Yes	No	Focus groups		Observations					Government agencies	Private foundations		Your institution			No
415	Yes	Yes	Yes	More than 10 years									Public Health						Children		Sexual minorities		Individuals above 65 years of age	Patients	Racial and ethnic minorities	Economically disadvantaged people	Individuals with sensitive diagnoses (HIV, substance abuse)			Yes	Yes	Yes	Focus groups	Interviews	Observations	Archival research (e.g., published stories, public documents, archived data)	Town hall meetings or other deliberative methods	Other (please specify)	cognitive interviews	Government agencies	Private foundations		Your institution			Yes	Shared data with an individual outside of your research team
416	Yes	Yes	Yes	6 - 10 years									Public Health						Children							Economically disadvantaged people				No	No	Yes	Focus groups	Interviews						Government agencies			Your institution			No
417	Yes	Yes	Yes	More than 10 years												Other (please specify)	Sociologgy				Sexual minorities	Individuals with cognitive impairments	Individuals above 65 years of age	Patients	Racial and ethnic minorities	Economically disadvantaged people	Individuals with sensitive diagnoses (HIV, substance abuse)			Yes	Yes	Yes	Focus groups	Interviews	Observations	Archival research (e.g., published stories, public documents, archived data)				Government agencies			Your institution			No
418	Yes	Yes	Yes	3 - 5 years									Public Health					Pregnant women			Sexual minorities				Racial and ethnic minorities	Economically disadvantaged people				Yes	No	Yes	Focus groups	Interviews	Observations		Town hall meetings or other deliberative methods			Government agencies			Your institution			No
419	Yes	Yes	Yes	More than 10 years									Public Health		Sociology									Patients	Racial and ethnic minorities	Economically disadvantaged people				Yes	Yes	Yes	Focus groups	Interviews	Observations	Archival research (e.g., published stories, public documents, archived data)	Town hall meetings or other deliberative methods			Government agencies	Private foundations		Your institution			No
420	Yes	Yes	Yes	More than 10 years								Psychology											Individuals above 65 years of age		Racial and ethnic minorities	Economically disadvantaged people	Individuals with sensitive diagnoses (HIV, substance abuse)			Yes	Yes	Yes	Focus groups	Interviews	Observations	Archival research (e.g., published stories, public documents, archived data)				Government agencies			Your institution			No
421	Yes	Yes	Yes	6 - 10 years			Education				Political Science		Public Health			Other (please specify)	Public Administration & policy	Pregnant women					Individuals above 65 years of age	Patients				Other (please specify)	Secondary School Teachers, Community workers	Yes	No	Yes	Focus groups	Interviews	Observations					Government agencies	Private foundations			Other (please specify)	Non-government organizations	Yes	Shared data with an individual outside of your research team		Other (please describe)
422	Yes	Yes	Yes	6 - 10 years									Public Health												Racial and ethnic minorities	Economically disadvantaged people		Other (please specify)	Global-West Africa	Yes	Yes	No	Focus groups	Interviews			Town hall meetings or other deliberative methods				Private foundations		Your institution			No
423	Yes	Yes	Yes	More than 10 years					Medicine				Public Health								Sexual minorities		Individuals above 65 years of age	Patients	Racial and ethnic minorities	Economically disadvantaged people				Yes	Yes	No	Focus groups	Interviews			Town hall meetings or other deliberative methods			Government agencies			Your institution			No
424	Yes	Yes	Yes	6 - 10 years									Public Health					Pregnant women	Children				Individuals above 65 years of age	Patients			Individuals with sensitive diagnoses (HIV, substance abuse)			Yes	Yes	Yes	Focus groups	Interviews	Observations					Government agencies	Private foundations	Corporations (e.g., pharmaceutical industry)				No
425	Yes	Yes	Yes	6 - 10 years												Other (please specify)	public affairs	Pregnant women					Individuals above 65 years of age	Patients	Racial and ethnic minorities	Economically disadvantaged people				Yes	Yes	No	Focus groups	Interviews				Other (please specify)	historical data such as research meeting minutes	Government agencies			Your institution			Yes	Shared data with an individual outside of your research team
[truncated: 59 more columns]
